# Supplementary material for: A systematic review of how endocrine-disrupting contaminants are sampled in environmental compartments: wildlife impacts are overshadowed by environmental surveillance
Source: Environ Sci Pollut Res Int. 2025 Mar 15;32(14):8670–8. doi: 10.1007/s11356-025-36211-y (PMC11968541; doi:10.1007/s11356-025-36211-y)
Supplement: Supplementary file 1 — Supplementary file1 (XLSX 2047 KB) [file 11356_2025_36211_MOESM1_ESM.xlsx]

## Sheet: Articles accepted
S1 Supplementry materials: Articles accepted for Systematic Review
Original sequence	Author	Year	Journal	Title	Abstract	DOI
5	N. J. Zwart, W.: ten Broek, R.: de Boer, J.: Somsen, G.: Kool, J.: Hamers, T.: Houtman, C. J.: Lamoree, M. H.	2020	Water Research	Identification of mutagenic and endocrine disrupting compounds in surface water and wastewater treatment plant effluents using high-resolution effect-directed analysis	Effect-directed analysis (EDA) has shown its added value for the detection and identification of compounds with varying toxicological properties in water quality research. However, for routine toxicity assessment of multiple toxicological endpoints, current EDA is considered labor intensive and time consuming. To achieve faster EDA and identification, a high-throughput (HT) EDA platform, coupling…	10.1016/j.watres.2019.115204
6	Y. G. Z. Zuo, Z.: Alshanqiti, M.: Michael, J.: Deng, Y. W.	2015	Advances in Environmental Research-an International Journal	Bisphenol A and the related alkylphenol contaminants in crustaceans and their potential bioeffects	Bisphenol A is widely used in plastic and other industrial consumer products. Release of bisphenol A and its analogues into the aquatic environment during manufacture, use and disposal has been a great scientific and public concern due to their toxicity and endocrine disrupting effects on aquatic wildlife and even human beings. More recent studies have shown that these alkylphenols may affect the…	10.12989/aer.2015.4.1.039
8	Y. G. Z. Zuo, K.: Deng, Y. W.	2006	Chemosphere	Occurrence and photochemical degradation of 17 alpha-ethinylestradiol in Acushnet River Estuary	17 alpha-Ethinylestradiol (EE2), a major constituent of common contraceptive pills, and three other estrogenic hormones, estrone (El), 17 beta-estradiol (E2) and mestranol (MeEE2) have been determined in Acushnet River Estuary sea-water using a GC-MS technique. Among three estrogenic compounds detected, EE2 has the highest concentration, up to 4.7 ng/l, at which EE2 may affect lobster and other f…	10.1016/j.chemosphere.2005.08.063
10	H. P. Zuniga-Benitez, G. A.	2018	Journal of Environmental Management	Application of solar photo-Fenton for benzophenone-type UV filters removal	Benzophenones (BPs) family is one of the most frequently used groups of UV-filters. However, it has been reported by different authors that this kind of chemical compounds could be associated with some endocrine disrupting activity, genotoxicity and reproductive toxicity. In addition, different studies have evidenced the presence of BPs in several environmental matrices, indicating that conventio…	10.1016/j.jenvman.2018.03.075
11	H. P. Zuniga-Benitez, G. A.	2017	Environmental Science and Pollution Research	Methylparaben removal using heterogeneous photocatalysis: effect of operational parameters and mineralization/biodegradability studies	Methylparaben (MePB) is an organic compound employed mainly in the manufacture of different personal care products. However, it has been recently listed as a potential endocrine disrupter chemical. Therefore, the main objective of this work was to evaluate the degradation of MePB in aqueous solutions using heterogeneous photocatalysis with TiO2 and hydrogen peroxide. In this way, effects of pH an…	10.1007/s11356-016-6468-9
12	H. P. Zuniga-Benitez, G. A.	2017	Journal of Photochemistry and Photobiology a-Chemistry	Solar lab and pilot scale photo-oxidation of ethylparaben using H2O2 and TiO2 in aqueous solutions	Ethylparaben (Eth-PB) is one of the most used parabens for preservation of many personal care products and food. However, a number of scientific studies have indicated that this compound could interfere with the endocrine or hormonal system of different living beings, which along with data about its presence in different water bodies generates the necessity of seeking alternatives to minimize the…	10.1016/j.jphotochem.2017.01.019
13	H. P. Zuniga-Benitez, G. A.	2016	Water Science and Technology	Degradation of ethylparaben under simulated sunlight using photo-Fenton	Ethylparaben (EPB) has been classified by different research groups as a potential endocrine-disrupting chemical, implying that it can potentially interfere with the normal balance of the endocrine system of living beings, which with its presence in different effluents, including drinking water, generates the need to seek methods that allow its removal from different water bodies. Advanced oxidat…	10.2166/wst.2015.493
14	H. P. Zuniga-Benitez, G. A.		Topics in Catalysis	Solar-Induced Removal of Benzophenones Using TiO(2)Heterogeneous Photocatalysis at Lab and Pilot Scale	This work presents the main results regarding the use of solar heterogeneous photocatalysis with TiO(2)on the removal of Benzophenone-1 and Benzophenone-2 (BP1 and BP2) in aqueous samples at lab and pilot scale. BP1 and BP2 are two UV-filters that have been classified as potential endocrine disruptors, and their presence in water has been reported by different researches. Experiments were conduct…	10.1007/s11244-020-01332-w
21	A. M. F. Zulkosky, P. L.: McElroy, A. E.	2002	Marine Environmental Research	Effects of sewage-impacted sediment on reproduction in the benthic crustacean Leptocheirus plumulosus	Several organic contaminants in sewage effluent have been shown to elicit an estrogenic response in juvenile fish. Comparatively little emphasis has been placed on assessing these effects in marine invertebrates, particularly benthic organisms inhabiting sediment where lipophilic contaminants tend to persist. The present study examined reproductive effects in the benthic crustacean Leptocheirus p…	10.1016/s0141-1136(02)00200-3
22	S. D. Zuehlke, U.: Heberer, T.	2005	Journal of Separation Science	Determination of estrogenic steroids in surface water and wastewater by liquid chromatography-electrospray tandem mass spectrometry	An analytical method is presented which permits trace level determination of 17alpha-ethynylestradiol (EE2), 17beta-estradiol (E2), and estrone (E1). Using this method, the estrogenic steroids were analyzed in drinking water, surface water, and wastewater (sewage influents and effluents) at concentrations down to 0.1 ng/L. Sample volumes between 100 and 500 mL are concentrated using automated sol…	10.1002/jssc.200301727
23	S. D. Zuehlke, U.: Heberer, T.: Fritz, B.	2004	Ground Water Monitoring and Remediation	Analysis of endocrine disrupting steroids: Investigation of their release into the environment and their behavior during bank filtration	A reliable and sensitive analytical method for the determination of estrone (El), 17beta-estradiol (E2), and the synthetic hormone 17alpha-ethinylestradiol (EE2) has been established. Samples are concentrated using automated solid-phase extraction and analysis is performed by liquid chromatography with detection by tandem mass spectrometry. Recoveries of all analytes were between 93% and 107%, an…	10.1111/j.1745-6592.2004.tb00715.x
24	S. D. Zuehlke, U.: Heberer, T.	2004	Analytical Chemistry	Determination of polar drug residues in sewage and surface water applying liquid chromatography-tandem mass spectrometry	A simple and rapid method is presented for the trace-level analysis of 10 polar pharmaceutical residues in various types of water samples from the aquatic environment. Using this method, the pharmaceuticals and several drug metabolites can be analyzed in drinking and surface waters and in wastewater (treated and untreated sewage) at concentrations down to 0.01 mug/L Samples are prepared by a simp…	10.1021/ac049324m
28	A. E. Zraunig, M.: Gattringer, H.: Kisser, J.: Langergraber, G.: Radtke, M.: Rodriguez-Roda, I.: Buttiglieri, G.	2019	Ecological Engineering	Long term decentralized greywater treatment for water reuse purposes in a tourist facility by vertical ecosystem	A horizontal flow wetland (HF) was integrated, in a cascading vertical set-up (vertECO), in a Mediterranean tourist facility for decentralized treatment of real low load greywater streams. 15 different plant species were tested in LECA substrate at three different hydraulic retention times (HRTs: 1.9, 1.4 and 1.0 days) with additional aeration improving degradation processes. Beyond standard para…	10.1016/j.ecoleng.2019.07.003
30	R. J. Zounkova, V.: Janisova, M.: Ocelka, T.: Jurcikova, J.: Halirova, J.: Giesy, J. P.: Hilscherova, K.	2014	Aquatic Toxicology	In situ effects of urban river pollution on the mudsnail Potamopyrgus antipodarum as part of an integrated assessment	The freshwater mudsnail (Potamopyrgus antipodarum) is sensitive to toxicity of both sediment and water and also to the endocrine disrupting compounds (EDC) at environmentally relevant concentrations. This study determined effects of in situ exposure of P. antipodarum as a part of a complex assessment of the impact of a city metropolitan area with large waste water treatment plant (WWtP) for 0.5 m…	10.1016/j.aquatox.2014.02.021
32	Y. M. Z. Zou, Z.: Shao, X. L.: Chen, Y.: Wu, X. Y.: Yang, L. Q.: Zhu, J. J.: Zhang, D. M.	2014	Water Science and Technology	Hollow-fiber-supported liquid-phase microextraction using an ionic liquid as the extractant for the pre-concentration of bisphenol A, 17-beta-estradiol, estrone and diethylstilbestrol from water samples with HPLC detection	A new method for the determination of four endocrine disrupting compounds (EDCs) (bisphenol A, 17-beta-estradiol, estrone and diethylstilbestrol) in water samples has been developed using polypropylene hollow-fiber-supported ionic liquid (IL, 1-Octyl-3-methylimidazolium hexafluorophosphate, [C8MIM][PF6]) microextraction [HF-liquid-phase microextraction (LPME)] combined with high-performance liqui…	10.2166/wst.2013.824
34	S. M. Zorita, L.: Mathiasson, L.	2009	Science of the Total Environment	Occurrence and removal of pharmaceuticals in a municipal sewage treatment system in the south of Sweden	The occurrence and removal rate of seven pharmaceuticals (ibuprofen, naproxen, diclofenac, fluoxetine, ofloxacin, norfloxacin, ciprofloxacin), two metabolites (norfluoxetine, clofibric acid), one degradation product (4-isobutylacetophenone) and 3 estrogens (17 alpha-ethinylestradiol, 17 beta-estradiol, estrone) were studied in the inlet and outlet of a tertiary sewage treatment plant (STP) in Swe…	10.1016/j.scitotenv.2008.12.030
35	S. H. Zorita, P.: Mathiasson, L.	2008	Journal of Chromatography A	Steroid hormone determination in water using an environmentally friendly membrane based extraction technique	In this study, a method was developed for determination of steroid hormones (17 beta-estradiol, estrone, 17 alpha-ethynylestradiol) in tap and sewage water samples from Sweden. Sample preparation and analysis were performed by a hollow-fibre microporous membrane liquid-liquid extraction (HF-MMLLE) set-up combined with gas chromatography-mass spectrometry (GC-MS). In this approach, only the organi…	10.1016/j.chroma.2008.03.030
36	I. L. Zorita, J.: Montero, N.: Rodriguez, J. G.: Franco, J.: Borja, A.	2015	Chemistry and Ecology	Evaluation of the use of bioaccumulation and biological effects tools in caged mussels, within the European Water Framework Directive	Bioaccumulation and biological effects of pollution were assessed in mussels (Mytilus galloprovincialis) caged for one month at three sites in the Oiartzun estuary (south-eastern Bay of Biscay, Spain) with the aim of evaluating their usefulness within the investigative monitoring defined in the European Union Water Framework Directive (WFD). The highest concentrations of organic contaminants dete…	10.1080/02757540.2015.1050003
37	A. B. Zoppini, L.: Ademollo, N.: Patrolecco, L.: Cibic, T.: Franzo, A.: Melita, M.: Bazzaro, M.: Amalfitano, S.	2020	Estuarine Coastal and Shelf Science	Bacterial diversity and microbial functional responses to organic matter composition and persistent organic pollutants in deltaic lagoon sediments	Lagoons in river deltas are highly productive systems that receive high loads of organic matter and nutrients. Among the major environmental stress factors and human health-related issues, the anthropogenic contamination is of particular concern, since coastal lagoons are intensively exploited for aquaculture activities. Although microbial communities constitute the most abundant fraction of the …	10.1016/j.ecss.2019.106508
38	A. A. Zoppini, N.: Patrolecco, L.: Langone, L.: Lungarini, S.: Dellisanti, W.: Amalfitano, S.	2018	Environmental Pollution	Distribution patterns of organic pollutants and microbial processes in marine sediments across a gradient of anthropogenic impact	Marine sediments are part of the hydrological cycle and the ultimate storage compartment of land-derived organic matter, including pollutants. Since relevant microbially-driven processes occurring at benthic level may affect the quality of the overall aquatic system, the necessity for incorporating information about microbial communities functioning for ecosystem modelling is arising. The aim of …	10.1016/j.envpol.2018.07.081
40	U. Zoller	2008	Water Science and Technology	Distribution profiles of endocrine disrupting PAHs/APEOs in river sediments: is there a potential ecotoxicological problem?	The endocrinic/mutagenic potencies of the endocrine disrupting chemicals (EDCs) polycyclic aromatic hydrocarbons (PAHs), alkylphyenol ethoxylates (APEOs) and their metabolites are well documented. Less so is the endocrinic ecotoxicological/health risk potential of these persistent organic pollutants (POPs) in river sediments. From similar to 5 x 10(8) m(3)/y of sewage produced in Israel, similar …	10.2166/wst.2008.829
41	U. Zoller	2006	Environment International	Estuarine and coastal zone marine pollution by the nonionic alkylphenol ethoxylates endocrine disrupters: Is there a potential ecotoxicological problem?	The nonionic biodegradation-resistant ("hard") alkylphenol ethoxylate (APEO) surfactants and their degradation products are known endocrine disrupting chemicals (EDCs). We report here the findings concerning the APEOs concentrations and homologic distribution profiles in Israel's estuarine and coastal zone seawater to serve as a case study. The concentrations in sewage-containing rivers, estuarie…	10.1016/j.envint.2005.08.023
42	M. D. Zolfaghari, P.: Brar, S. K.: Buelna, G.: Dube, R.	2016	Chemosphere	Effect of bioavailability on the fate of hydrophobic organic compounds and metal in treatment of young landfill leachate by membrane bioreactor	Complex dissolved organic matter (DOM) present in landfill leachate provides reliable media for adsorption of highly hydrophobic contaminants, such as Di 2-ethyl hexyl phthalate (DEHP). In this research, the feasibility of submerged membrane bioreactor (SMBR) for treatment of landfill leachate (LFL) was determined. Later, the operating conditions were optimized for removal of DEHP, COD, NI4+ and …	10.1016/j.chemosphere.2016.07.021
43	M. D. Zolfaghari, P.: Seyhi, B.: Brar, S. K.: Buelna, G.: Dube, R.: Klai, N.	2015	Journal of Environmental Sciences	Investigation on removal pathways of Di 2-ethyl hexyl phthalate from synthetic municipal wastewater using a submerged membrane bioreactor	Highly hydrophobic Di 2-ethyl hexyl phthalate (DEHP) is one of the most prevalent plasticizers in wastewaters. Since its half-life in biological treatment is around 25 days, it can be used as an efficiency indicator of wastewater treatment plant for the removal of hydrophobic emerging contaminants. In this study, the performance of submerged membrane bioreactor was monitored to understand the eff…	10.1016/j.jes.2015.03.025
48	A. D. P. Ziska, M.: Anumol, T.: Snyder, S. A.	2016	Chemosphere	Predicting trace organic compound attenuation with spectroscopic parameters in powdered activated carbon processes	The removal of trace organic compounds (TOrCs) is of growing interest in water research and society. Powdered activated carbon (PAC) has been proven to be an effective method of removal for TOrCs in water, with the degree of effectiveness depending on dosage, contact time, and activated carbon type. In this study, the attenuation of TOrCs in three different secondary wastewater effluents using fo…	10.1016/j.chemosphere.2016.04.073
49	S. G. W. Zimmermann, M.: Hollender, J.: Krauss, M.: Ort, C.: Siegrist, H.: von Gunten, U.	2011	Water Research	Kinetic assessment and modeling of an ozonation step for full-scale municipal wastewater treatment: Micropollutant oxidation, by-product formation and disinfection	The kinetics of oxidation and disinfection processes during ozonation in a full-scale reactor treating secondary wastewater effluent were investigated for seven ozone doses ranging from 0.21 to 1.24 g O-3 g(-1) dissolved organic carbon (DOG). Substances reacting fast with ozone, such as diclofenac or carbamazepine (k(P,O3) > 10(4) M-1 s(-1)), were eliminated within the gas bubble column, except f…	10.1016/j.watres.2010.07.080
52	L. G. Zielonka, M.: Rozicka, A.: Dabrowski, M.: Zmudzki, J.: Gajecki, M.	2014	Toxicon	The effect of environmental mycotoxins on selected ovarian tissue fragments of multiparous female wild boars at the beginning of astronomical winter	The contamination of plant material with mycotoxins, in particular of the genus Fusarium, is common in the natural environment. Multiparous female wild boars are exposed to feed contaminated with zearalenone (ZEN) and deoxynivalenol throughout the year. The aim of this study was to determine the concentrations of the above mycotoxins in multiparous female wild boars and to describe their effect o…	10.1016/j.toxicon.2014.06.021
54	M. B. Zielinska, K.: Cydzik-Kwiatkowska, A.: Bernat, K.: Wojnowska-Baryla, I.	2016	International Journal of Environmental Science and Technology	Removal of bisphenol A (BPA) from biologically treated wastewater by microfiltration and nanofiltration	Bisphenol A (BPA) is an endocrine disruptor that is difficult to completely remove from wastewater by conventional biological methods. Increased post-treatment BPA removal with ceramic membranes is worth investigating because of these membranes' mechanical and chemical stability and lifespan. To determine the effectiveness of ceramic membranes for post-treatment of biologically treated BPA-contam…	10.1007/s13762-016-1056-6
55	Y. S. Zhu, J.: Jones, K.: Sweetman, A.	2019	Environmental Science & Technology	Spatially Explicit Large-Scale Environmental Risk Assessment of Pharmaceuticals in Surface Water in China	With improving healthcare and an aging population, the consumption of human pharmaceuticals in China has been increasing dramatically. Environmental risks posed by many active pharmaceutical ingredients (APIs) are still unknown. This study used a spatially explicit dilution-factor methodology to model predicted environmental concentrations (PECs) of 11 human-use APIs in surface water for a prelim…	10.1021/acs.est.8b07054
58	Q. Q. J. Zhu, J. B.: Wang, Y.: Zhang, K. G.: Zhang, H.: Liao, C. Y.: Jiang, G. B.	2019	Science of the Total Environment	Spatial distribution of parabens, triclocarban, triclosan, bisphenols, and tetrabromobisphenol A and its alternatives in municipal sewage sludges in China	Parabens, tridocarban (TCC), triclosan (TCS), bisphenols (BPs), and tetrabromobisphenol A and its alternatives (TBBPAs) are used in a broad range of daily consumer products and industrial productions. Concerns have been raised over exposure of humans to these chemicals, because of their adverse health effects. However, information on the spatial distribution of parabens, TCC, TCS, BPs and TBBPAs …	10.1016/j.scitotenv.2019.05.059
63	F. Y. Zhu, Z. J.: Ji, W. L.: Liu, D. Y.: Zhang, H.: Li, A. M.: Huo, Z. L.: Zhou, Q.	2020	Frontiers of Environmental Science & Engineering	An efficient resin for solid-phase extraction and determination by UPLCMS/MS of 44 pharmaceutical personal care products in environmental waters	In this study, a hydrophilic resin named GCHM was fabricated based on poly(N-vinyl pyrrolidone-co-divinylbenzene), characterized, and applied as a solid-phase extraction (SPE) material. Up to 44 pharmaceuticals and personal care products (PPCPs) belonging to 10 classes were recovered in environmental water samples. Different variables affecting extraction, such as adsorbent amount, sample pH, and…	10.1007/s11783-020-1228-y
64	F. D. C. Zhu, K. H.: Chang, H. S.: Lee, B.	2012	Chemosphere	Interaction of bisphenol A with dissolved organic matter in extractive and adsorptive removal processes	The fate of endocrine disrupting chemicals (EDCs) in natural and engineered systems is complicated due to their interactions with various water constituents. This study investigated the interaction of bisphenol A (BPA) with dissolved organic matter (DOM) and colloids present in surface water and secondary effluent as well as its adsorptive removal by powdered activated carbons. The solid phase mi…	10.1016/j.chemosphere.2012.01.026
65	B. B. Zhu, W. W.: Yuan, X. J.: Zhang, Y.: Yang, M.: Qiang, Z. M.	2015	Environmental Science-Processes & Impacts	Simultaneous detection of endocrine disrupting chemicals including conjugates in municipal wastewater and sludge with enhanced sample pretreatment and UPLC-MS/MS	The co-existence of free and conjugated estrogens and the interference from complex matrices often lead to largely variable detected concentrations and sometimes even negative removal efficiencies of typical endocrine disrupting chemicals (EDCs) in wastewater treatment plants (WWTPs). In this study, a highly selective and sensitive method was developed for simultaneous extraction, elution, and de…	10.1039/c5em00139k
66	Z. J. G. Zhou, Q. W.: Xu, Z. C.: Wang, L.: Cui, K.	2015	Environmental Engineering Science	Distribution and Removal of Endocrine-Disrupting Chemicals in Industrial Wastewater Treatment	In the present work, the distribution of endocrine-disrupting chemicals (EDCs) in an industrial (denim-dyeing) wastewater and pollutant removal efficiencies of three processes from two treatment plants were studied. Result indicated that nonylphenol (NP) was the main pollutant in the wastewater with concentrations of 30-400 mu g/L, followed by bisphenol A (BPA) with concentrations of 0.37-14.5 mu…	10.1089/ees.2014.0082
67	Y. Q. Z. Zhou, J. M.: Xu, Y. P.: Lei, B. L.: Wang, Z. J.	2012	Environmental Monitoring and Assessment	Occurrences of six steroid estrogens from different effluents in Beijing, China	Concentration levels of six natural and anthropogenic origin steroid estrogens, namely, diethylstilbestrol (DES), estrone (E1), estradiol (E2), estriol (E3), ethinylestradiol (EE2), and estradiol-17-valerate (Ev), from different effluents in Beijing were assessed. Sampling sites include two wastewater treatment plants (WWTPs), a chemical plant, a hospital, a pharmaceutical factory, a hennery, and…	10.1007/s10661-011-2073-z
68	Y. Q. Z. Zhou, J. M.: Wang, Z. J.	2012	Environmental Monitoring and Assessment	Occurrence and fate of steroid estrogens in the largest wastewater treatment plant in Beijing, China	Concern over steroid estrogens has increased rapidly in recent years due to their adverse health effects. Effluent discharge from wastewater treatment plants (WWTPs) is the main pollutant source for environmental water. To understand the pollutant level and fate of steroid estrogens in WWTPs, the occurrence of estrone (E1), 17-beta-estradiol (E2), estriol (E3), and 17-beta-ethinylestradiol (EE2) …	10.1007/s10661-011-2459-y
69	Y. Q. Z. Zhou, J.: Xu, Y. P.: Zha, J. M.: Ma, M.: Wang, Z. J.	2009	Environmental Monitoring and Assessment	An alternative method for the determination of estrogens in surface water and wastewater treatment plant effluent using pre-column trimethylsilyl derivatization and gas chromatography/mass spectrometry	A procedure using pre-column trimethylsilyl derivatization and gas chromatography/ mass spectrometry (GC/MS) was developed and applied in determining trace estrogens in complex matrix. Main conditions were optimized, including pH value, salinity of water sample, elution reagents, clean procedure, derivative solvent and temperature. The optimized method was used to determine steroid estrogens in s…	10.1007/s10661-008-0563-4
70	Y. J. H. Zhou, X.: Zhou, H. D.: Chen, J. H.: Xue, W. C.	2011	Water Science and Technology	Removal of typical endocrine disrupting chemicals by membrane bioreactor: in comparison with sequencing batch reactor	The removal of endocrine disrupting chemicals (EDCs) by a laboratory-scale membrane bioreactor (MBR) fed with synthetic sewage was evaluated and moreover, compared with that by a sequencing batch reactor (SBR) operated under same conditions in parallel. Eight kinds of typical EDCs, including 17 beta-estradiol (E2), estrone (E1), estriol (E3), 17 alpha-ethynilestradiol (EE2), 4-octylphenol (4-OP),…	10.2166/wst.2011.426
73	X. Y. P. Zhou, F. Y.: Luo, Z. F.: Li, Y.: Li, H. P.: Yang, Z. G.	2020	Science of the Total Environment	Assessment of water contamination and health risk of endocrine disrupting chemicals in outdoor and indoor swimming pools	The occurrence of endocrine disrupting chemicals (EDCs) in swimming pool waters has been scarcely investigated. In this study, the concentrations of 20 EDCs (4 phenols, 6 estrogens, 4 progestogens, 5 androgens, and 1 pharmaceutical) in 40 outdoor and indoor swimming pools in Changsha, China were investigated. Out of them, two phenols (bisphenol A and 4-tert-octylphenol), three estrogens (17 beta-…	10.1016/j.scitotenv.2019.135277
76	X. F. D. Zhou, C. M.: Zhang, Y. L.: Surampalli, R. Y.: Zhang, T. C.	2011	Environmental Monitoring and Assessment	A preliminary study on the occurrence and behavior of carbamazepine (CBZ) in aquatic environment of Yangtze River Delta, China	The occurrence and behavior of carbamazepine (CBZ) was investigated in aquatic environment of Yangtze River Delta, East China. The water samples were enriched by solid-phase extraction and analyzed by high-performance liquid chromatography with diode array detector. The validation of the analytical method included linearity (0.1-1 mg/L), recovery studies, and determination of limits of quantifica…	10.1007/s10661-010-1369-8
78	T. J.-A. Zhou, H. B.: Weis, J. S.: Weis, P.	2000	Marine Environmental Research	Endocrine disruption: thyroid dysfunction in mummichogs (Fundulus heteroclitus) from a polluted habitat	Mummichogs (Fundulus heteroclitus) from Piles Creeks (PC), New Jersey (a polluted site), are sluggish and show poorer prey capture and predator avoidance than reference fish from Tuckerton (TK). The behavioral dysfunction of the PC fish may be associated with thyroid impairment due to endocrine disruption. In this study, we compared thyroid histology and thyroid hormones in the two populations an…	10.1016/s0141-1136(00)00042-8
79	T. J.-A. Zhou, H. B.: Weis, P.: Weis, J. S.	1999	Environmental Toxicology and Chemistry	Thyroidal status of mummichogs (Fundulus heteroclitus) from a polluted versus a reference habitat	Previous studies have demonstrated that mummichogs (Fundulus heteroclitus) collected from Piles Creek (PC), New Jersey, USA (a site polluted with heavy metals and organic materials), were sluggish and showed poorer prey capture and predator avoidance than those from a reference site (Tuckerton [TK], NJ, USA). We hypothesized that the behavioral dysfunction of the PC fish might be associated with …	10.1002/etc.5620181223
83	Q. X. W. Zhou, W.: Huang, Y. R.	2014	Analytical Methods	TiO2 nanotube array micro-solid phase equilibrium extraction for the determination of bisphenol A, 4-n-nonylphenol, and 4-tert-octylphenol at trace levels with high-performance liquid chromatography	This paper reports on research to establish a micro-solid phase equilibrium extraction using a highly ordered titanium dioxide (TiO2) nanotube array for the pre-concentration and determination of environmental endocrine disruptors. The analysis was performed using high-performance liquid chromatography (HPLC) with fluorescence and ultraviolet detection. The experimental results showed that method…	10.1039/c4ay01412j
84	N. A. L. Zhou, A. C.: Andaker, G. L.: Ferguson, J. F.: Gough, H. L.	2014	Bioresource Technology	Kinetics modeling predicts bioaugmentation with Sphingomonad cultures as a viable technology for enhanced pharmaceutical and personal care products removal during wastewater treatment	Pharmaceutical and personal care products (PPCPs) discharged with wastewater treatment effluents are a surface water quality concern. PPCPs are partially removed during wastewater treatment and biological transformation is an important removal mechanism. To investigate the potential for enhanced PPCP removal using bioaugmentation, bacteria were previously isolated from activated sludge capable of…	10.1016/j.biortech.2014.05.028
85	N. A. L. Zhou, A. C.: Andaker, G. L.: Gough, H. L.: Ferguson, J. F.	2013	Biodegradation	Cultivation and characterization of bacterial isolates capable of degrading pharmaceutical and personal care products for improved removal in activated sludge wastewater treatment	Pharmaceutical and personal care products (PPCPs) discharged with wastewater treatment plant (WWTP) effluents are an emerging surface water quality concern. Biological transformation has been identified as an important removal mechanism during wastewater treatment. The aim of this research was the identification of bacteria with characteristics for potential bioaugmentation to enhance PPCP remova…	10.1007/s10532-013-9630-9
86	N. A. G. Zhou, H. L.	2016	Environmental Science & Technology	Enhanced Biological Trace Organic Contaminant Removal: A Lab-Scale Demonstration with Bisphenol A-Degrading Bacteria Sphingobium sp BiD32	Discharge of trace organic contaminants (TOrCs) from wastewater treatment plants (WWTPs) may contribute to deleterious effects on aquatic life. Release to the environment occurs both through WWTP effluent discharge and runoff following land applications of biosolids. This study introduces Enhanced Biological TOrC Removal (EBTCR), which involves continuous bioaugmentation of TOrC-degrading bacteri…	10.1021/acs.est.6b00727
88	L. J. Z. Zhou, B. B.: Zhao, Y. G.: Wu, Q. L. L.	2016	Science of the Total Environment	Occurrence, spatiotemporal distribution, and ecological risks of steroids in a large shallow Chinese lake, Lake Taihu	Steroids have been frequently detected in surface waters, and might pose adverse effects on aquatic organisms. However, little information is available regarding the occurrence and spatiotemporal distribution of steroids in lake environments. In addition to pollution sources, the occurrence and spatiotemporal distribution of steroids in lake environments might be related to lake types (shallow or…	10.1016/j.scitotenv.2016.03.059
89	J. L. L. Zhou, R.: Wilding, A.: Hibberd, A.	2007	Environmental Science & Technology	Sorption of selected endocrine disrupting chemicals to different aquatic colloids	The sorption of seven endocrine disrupting chemicals (EDCs) to aquatic colloids was determined by cross-flow ultrafiltration (CFUF) followed by gas chromatography-mass spectrometry (GC-MS). Results show that the colloidal organic carbon normalized sorption coefficient (K-coc) of EDCs to different aquatic colloids varies by a factor of 6-12 because such colloids are of different origin. Through ch…	10.1021/es0619298
90	J. L. Zhou	2006	Environmental Science & Technology	Sorption and remobilization behavior of 4-tert-octylphenol in aquatic systems	The sorption and desorption of 4-tert-octylphenol in aquatic systems were studied to unravel the underlying controls. The sorption process was relatively slow, reaching a final sorption equilibrium in 10 d. The sorption process was interpreted as consisting of two stages: an initial rapid adsorption on particle surface followed by a slow intraparticle diffusion. The key parameter affecting the so…	10.1021/es052002v
93	H. D. Z. Zhou, J. Y.: Wang, M.: Wang, X. L.: Zhang, Q. Q.: Zhang, Q. J.: Zhan, Y.	2015	International Journal of Environmental Science and Technology	Removal of typical pharmaceutically active compounds in sewage sludge using mesophilic and thermophilic anaerobic digestion processes	The removal of four pharmaceutically active compounds, i.e., anti-inflammatory painkiller diclofenac (DCF), lipid-regulating agent clofibric acid (CFA), epilepsy drugs carbamazepine (CBM), and broad-spectrum anti-bacterial agent triclosan (TCS), present in sewage sludge was investigated using anaerobic digestion processes in the mesophilic and thermophilic modes. Sludge retention times (SRTs) wer…	10.1007/s13762-014-0627-7
95	H. D. Z. Zhou, Y. F.: Li, H.: Wang, F. F.	2012	Water and Environment Journal	Fate and removal of selected endocrine-disrupting compounds in sewage using activated sludge treatment	The variation and fate of four endocrine-disrupting compounds (EDCs) composed of 4-n-nonylphenol (4-n-NP), bisphenol A (BPA), 17 beta-estradiol (E2) and 17a-ethinylestradiol (EE2) were investigated along treatment units in a sewage treatment plant (STP), China with anaerobic, anoxic and aerobic activated sludge processes. The mean concentrations were 64.8?ng/L (E2), 115.3?ng/L (4-n-NP), 171.5?ng/…	10.1111/j.1747-6593.2011.00302.x
97	H. D. H. Zhou, X.: Wang, X. L.: Zhi, X. H.: Yang, C. D.: Wen, X. H.: Wang, Q. H.: Tsuno, H.: Tanaka, H.	2010	Environmental Monitoring and Assessment	Behaviour of selected endocrine-disrupting chemicals in three sewage treatment plants of Beijing, China	Occurrence and fate of eight kinds of selected endocrine-disrupting compounds (EDCs) in three sewage treatment plants (STPs) of Beijing, China was investigated. These EDCs, composed of 4-octylphenol (4-OP), 4-n-nonylphenol (4-n-NP), bisphenol A (BPA), estrone (E1), 17 alpha-estradiol (17 alpha-E2), 17 beta-estradiol (E2), estriol (E3) and 17 alpha-ethinylestradiol (EE2), in every step of STPs, we…	10.1007/s10661-008-0731-6
98	G. J. L. Zhou, X. Y.: Leung, K. M. Y.	2019	Environment International	Retinoids and oestrogenic endocrine disrupting chemicals in saline sewage treatment plants: Removal efficiencies and ecological risks to marine organisms	Discharge of partially treated effluent from sewage treatment plants (STPs) is a significant source of chemical contaminants, such as retinoids and oestrogenic endocrine disrupting chemicals (EDCs), which are continuously input into the marine environments of densely populated and urbanized coastal cities. In this study, we successfully developed three analytical methods to detect and qualify ret…	10.1016/j.envint.2019.03.030
102	M. Q. Y. Zhong, P. H.: Zhao, L.	2017	Water Science and Technology-Water Supply	Nonylphenol and octylphenol in riverine waters and surface sediments of the Pearl River Estuaries, South China: occurrence, ecological and human health risks	The temporal-spatial distribution and risks of nonylphenol (NP) and octylphenol (OP) in the surface waters and sediments from the six major riverine runoff outlets of the Pearl River Estuaries (PRE) were investigated. NP and OP were detected in all samples. It is worth mentioning that the levels of NP and OP in July in waters ranged from 1,740 to 16,200 ng L-1, and from 1,265 to 15,700 ng L-1, re…	10.2166/ws.2017.002
104	Z. Z. Zheng, H.: He, P. J.: Shao, L. M.: Chen, Y.: Pang, L.	2009	Chemosphere	Co-removal of phthalic acid esters with dissolved organic matter from landfill leachate by coagulation and flocculation process	The aim of the present study was to evaluate the feasibility of removing phthalic acid esters (PAEs) from fresh and partially stabilized landfill leachates by a coagulation and flocculation (CF) process. This study was focused on the characterization of leachate dissolved organic matter (DOM) and its relationship with PAEs removal, through measures such as: three-dimensional excitation emission m…	10.1016/j.chemosphere.2008.12.011
105	X. Y. H. Zheng, Y. J.: Chen, W.: Wang, M. Y.: Cao, S. L.: Ni, M.: Chen, Y.	2016	Environmental Technology	A comparative adsorption study: 17 beta-estradiol onto aerobic granular sludge and activated sludge	Adsorption plays a significant role in removing hydrophobic 17-estradiol (E2) from wastewater. Batch experiments were conducted to compare the adsorption of E2 onto activated aerobic granular sludge (AGS) and activated sludge (AS), and features evaluated included the adsorption kinetics, thermodynamics, and influence of other environmental factors. By using a non-chemical wet-heat technique, both…	10.1080/09593330.2015.1065004
108	W. Z. Zheng, Y. H.: Li, X. L.: Machesky, M. L.	2013	Journal of Hazardous Materials	Fate of estrogen conjugate 17 alpha-estradiol-3-sulfate in dairy wastewater: Comparison of aerobic and anaerobic degradation and metabolite formation	Irrigation with concentrated animal feeding operation (CAFO) wastewater on croplands has been identified as a major source discharging steroid hormones into the environment. To assess the potential risks on this irrigation practice, the degradation kinetics and mechanisms of 17 alpha-estradiol-3-sulfate were systematically investigated in aqueous solutions blended with dairy wastewater. Dissipati…	10.1016/j.jhazmat.2013.04.038
109	W. Y. Zheng, S. R.: Bradford, S. A.	2008	Environmental Science & Technology	Analysis of steroid hormones in a typical dairy waste disposal system	The environmental loading of steroid hormones contained in dairy wastes may cause an adverse effect on aquatic species. To better assess the potential risks of hormone contamination resulting from land application of dairy wastes, various steroid hormones were determined in a typical dairy waste disposal system. Quantitative methods using gas chromatography/ mass spectrometry (GC/MS) were develop…	10.1021/es071896b
111	W. L. Zheng, X. L.: Yates, S. R.: Bradford, S. A.	2012	Environmental Science & Technology	Anaerobic Transformation Kinetics and Mechanism of Steroid Estrogenic Hormones in Dairy Lagoon Water	Wastewater from concentrated animal feeding operations (CAFOs) frequently contains high concentrations of steroid estrogenic hormones. Release of these hormones into the environment may occur when CAFO wastewater is applied to agricultural lands as a nutrient and water source for crop production. To assess the potential risk of hormone contaminants derived from animal wastewater, we investigated …	10.1021/es301551h
112	S. L. C. Zheng, B.: Qiu, X. Y.: Chen, M.: Ma, Z. Y.: Yu, X. G.	2016	Chemosphere	Distribution and risk assessment of 82 pesticides in Jiulong River and estuary in South China	To discover the distribution and risk of pesticides in Jiulong River and estuary, the residues of 102 pesticides were analyzed in water, sediment and clam samples collected from 35 sites in different seasons. A total number of 82 pesticides were detected and the occurrence and the risk to human and fish were assessed. Most of pesticides with high frequency were medium or low toxic except for DDTs…	10.1016/j.chemosphere.2015.09.050
114	M. L. Zheng, Y. M.: Ping, Q.: Wang, L.	2019	Water Research	MP-UV/CaO2 as a pretreatment method for the removal of carbamazepine and primidone in waste activated sludge and improving the solubilization of sludge	Medium-pressure ultraviolet light (MP-UV) combined with calcium peroxide (CaO2) as a pretreatment technology for removing carbamazepine (CBZ) and primidone (PMD) in waste active sludge (WAS) and improving the solubilization of sludge were investigated. CBZ and PMD were effectively removed and the removal fitted pseudo-first kinetics under MP-UV/CaO2 treatment with R-2 > 0.97. The higher CaO2 dosa…	10.1016/j.watres.2018.11.086
115	L. L. Zheng, T. T.: Xie, E.: Liu, M. X.: Ding, A. Z.: Zhang, B. T.: Li, X. Y.: Zhang, D. Y.	2020	Water	Partition and Fate of Phthalate Acid Esters (PAEs) in a Full-Scale Horizontal Subsurface Flow Constructed Wetland Treating Polluted River Water	When used as highly produced chemicals and widely used plasticizers, Phthalate acid esters (PAEs) have potential risks to human life and the environment. In this study, to assess the distribution and fate of PAEs, specifically inside a full-scale horizontal subsurface flow constructed wetland, four PAEs including dimethyl phthalate (DMP), diethyl phthalate (DEP), di-n-butyl phthalate (DBP), and b…	10.3390/w12030865
117	B. H. L. Zheng, R. Z.: Liu, Y.: Jin, F.: An, L. H.	2015	Chemosphere	Phenolic endocrine-disrupting chemicals and intersex in wild crucian carp from Hun River, China	This study investigated the concentrations of phenolic endocrine-disrupting chemicals (EDCs) and the incidence of ovo-testis (intersex) in wild crucian carp (Carassius carassius) sampled from the Hun River. As expected, nonylphenols (NP) and bisphenol A (BPA) were detected in all samples, and octylphenols (OP) were found in most samples. NP concentrations ranged from 1290 +/- 584 to 3111 +/- 2071…	10.1016/j.chemosphere.2014.10.049
119	Z. Y. Q. Zhao, L.: Dong, M.: Zhang, Y. Y.: Huang, X. H.: Du, M.: Zhou, D. Y.: Zhu, B. W.	2019	Journal of Agricultural and Food Chemistry	High-Throughput, Rapid Quantification of Phthalic Acid Esters and Alkylphenols in Fish Using a Coated Direct Inlet Probe Coupled with Atmospheric Pressure Chemical Ionization	Intake of endocrine-disrupting chemicals (EDCs) by humans could disturb the metabolism of hormones, induce cancer, and damage the liver and other organs. Phthalate acid esters (PAEs) and alkylphenols (APs) are important EDCs and environmental contaminants. With the increasing use of plastics and nonionic surfactants worldwide, PAEs and APs have entered environmental water and accumulated in edibl…	10.1021/acs.jafc.9b01335
120	Z. Y. F. Zhao, Y.: Love, N. G.: Knowlton, K. F.	2009	Chemosphere	Biochemical and biological assays of endocrine disrupting compounds in various manure matrices	Wastes generated by animal agriculture have complex matrices and present a significant challenge for achieving accurate measurements of estrogens. The objective of this study was to compare two different extraction methods and two different biochemical and biological estrogen assays on two dairy manure matrices. The two extraction methods studied in this research were a two-step base-toluene extr…	10.1016/j.chemosphere.2008.09.055
125	Y. F. C. Zhao, C. W.: Cui, L. Z.: Wei, W.: Cai, J. X.: Wu, G. P.: Yun, Y. S.	2019	Environmental Science and Pollution Research	Adsorptive removal of endocrine-disrupting compounds and a pharmaceutical using activated charcoal from aqueous solution: kinetics, equilibrium, and mechanism studies	Bisphenol A (BPA), diethyl phthalate (DEP), and carbamazepine (CBZ) have been widely used in chemical and pharmaceutical fields, and their residues are detected in various environments. Therefore, to find a suitable method for removing the compounds from an aqueous solution, an adsorption method by granular activated charcoal (AC) was studied. To investigate the adsorption properties of AC, its k…	10.1007/s11356-018-2617-7
127	X. Y. W. Zhao, Y. J.: Xu, X.: Tian, K. J.: Zhou, D. W.: Meng, F. X.: Zhang, H. Y.: Huo, H. L.	2020	Biotechnology & Biotechnological Equipment	Genomics analysis of the steroid estrogen-degrading bacteriumSerratia nematodiphilaDH-S01	At present, the oestrogens detected in the environment have been classified as group 1 carcinogens by the World Health Organization. They have obvious effects on organisms at extremely low environmental concentration (1.0 ng/L) and easily accumulate in the ecosystem, which has adverse effects on the environment and ecological health. The use of microbial degradation to remove steroid estrogens fr…	10.1080/13102818.2020.1764388
128	X. S. Zhao, J. M.: Zhang, H.: Li, X.: Chen, Z. L.: Wang, X. C.	2020	Environmental Science and Pollution Research	The occurrence and spatial distribution of phthalate esters (PAEs) in the Lanzhou section of the Yellow River	The occurrence and spatial distribution of 22 congener phthalate esters (PAEs) in the Lanzhou section of the Yellow River were investigated using water and sediment samples collected from 12 stations along the river in August 2016 to March 2017. PAEs were determined by liquid-liquid extraction and gas chromatography-mass spectrometry. The average concentrations of PAE in the water samples during …	10.1007/s11356-020-08443-7
129	X. Q. Zhao, W. H.: Zheng, Y.: Xion, J. Z.: Gaao, C. Z.: Hu, S. Y.	2019	Ecotoxicology and Environmental Safety	Occurrence, distribution, bioaccumulation, and ecological risk of bisphenol analogues, parabens and their metabolites in the Pearl River Estuary, South China	Bisphenol analogues and alkyl esters of p-hydroxybenzoic (parabens) can be defined as emerging endocrine disrupting compounds (EDCs) due to their similar characteristics. This study analyzed eight bisphenol analogues, six parabens, and five paraben metabolites in seawater (including aqueous and suspended particle matter (SPM)), as well as organism samples from the Pearl River Estuary, in order to…	10.1016/j.ecoenv.2019.04.083
131	J. M. L. Zhao, Y. M.: Zhang, C. J.: Zeng, Q. L.: Zhou, Q.	2008	Journal of Hazardous Materials	Sorption and degradation of bisphenol A by aerobic activated sludge	Laboratory-scale batch experiments were conducted to investigate the sorption and degradation of bisphenol A (BPA) at mu g/L range in an aerobic activated sludge system. The sorption isotherms and thermodynamics indicated that the sorption of BPA on sludge was mainly a physical process in which partitioning played a dominating role. The values of sorption coefficient K-oc were between 621 and 736…	10.1016/j.jhazmat.2007.11.075
132	J. L. Z. Zhao, Q. Q.: Chen, F.: Wang, L.: Ying, G. G.: Liu, Y. S.: Yang, B.: Zhou, L. J.: Liu, S.: Su, H. C.: Zhang, R. Q.	2013	Water Research	Evaluation of triclosan and triclocarban at river basin scale using monitoring and modeling tools: Implications for controlling of urban domestic sewage discharge	Triclosan (TCS) and triclocarban (TCC) are two commonly used personal care products. They may enter into aquatic environments after consumption and pose potential risks to aquatic organisms. We investigated the occurrence and fate of TCS and TCC in five large rivers (the Liao River, Hai River, Yellow River, Zhujiang River and Dongjiang River) in China, and compared the monitoring data with the pr…	10.1016/j.watres.2012.10.022
133	J. L. Y. Zhao, G. G.: Chen, F.: Liu, Y. S.: Wang, L.: Yang, B.: Liu, S.: Tao, R.	2011	Journal of Environmental Monitoring	Estrogenic activity profiles and risks in surface waters and sediments of the Pearl River system in South China assessed by chemical analysis and in vitro bioassay	Estrogenic activity risks in the Pearl River system (Liuxi River, Zhujiang River and Shijing River) in South China were assessed by combined chemical analysis and recombinant yeast estrogen screen (YES) bioassay for surface waters and sediments collected in both dry and wet seasons. The xenoestrogens 4-tert-octylphenol, 4-nonylphenol and bisphenol A were detected at almost every sampling site at …	10.1039/c0em00473a
134	J. L. Y. Zhao, G. G.: Yang, B.: Liu, S.: Zhou, L. J.: Chen, Z. F.: Lai, H. J.	2011	Environmental Toxicology and Chemistry	SCREENING OF MULTIPLE HORMONAL ACTIVITIES IN SURFACE WATER AND SEDIMENT FROM THE PEARL RIVER SYSTEM, SOUTH CHINA, USING EFFECT-DIRECTED IN VITRO BIOASSAYS	This paper reports screening of multiple hormonal activities (estrogenic and androgenic activities, antiestrogenic and antiandrogcnic activities) for surface water and sediment from the Pearl River system (Liuxi, Zhujiang, and Shijing rivers) in South China, using in vitro recombinant yeast bioassays. The detection frequencies for estrogenic and antiandrogenic activities were both 100% in surface…	10.1002/etc.625
135	J. L. Y. Zhao, G. G.: Wang, L.: Yang, J. F.: Yang, X. B.: Yang, L. H.: Li, X.	2009	Science of the Total Environment	Determination of phenolic endocrine disrupting chemicals and acidic pharmaceuticals in surface water of the Pearl Rivers in South China by gas chromatography-negative chemical ionization-mass spectrometry	An analytical method for phenolic endocrine disrupting chemicals and acidic pharmaceuticals in river water was developed using gas chromatography mass spectrometry (GC-MS) coupled with negative chemical ionization (NCI) technique, and used for the determination of these compounds in the Pearl Rivers (Liuxi, Zhujiang and Shijing Rivers). Derivatization using pentafluorobenzoyl chloride (PFBOCl) an…	10.1016/j.scitotenv.2008.09.048
141	Z. Y. Z. Zhang, H. T.: Wen, X. H.: Si, X. R.	2012	Journal of Environmental Sciences	Degradation behavior of 17 alpha-ethinylestradiol by ozonation in the synthetic secondary effluent	Endocrine disrupting chemicals (EDCs) in the secondary effluent discharged from wastewater treatment plants (WWTPs) are of great concern in the process of water reuse. Ozonation has been reported as a powerful oxidation technology to eliminate rnicropollutants in water treatment. Due to the complexity of the wastewater matrix, orthogonal experiments and single factor experiments were conducted to…	10.1016/s1001-0742(11)60749-3
142	Z. L. L. V. Zhang, M.: Rhind, S. M.: Kyle, C. E.: Hough, R. L.: Duff, E. I.: McKenzie, C.	2015	Science of the Total Environment	A study on temporal trends and estimates of fate of Bisphenol A in agricultural soils after sewage sludge amendment	Temporal concentration trends of BPA in soils were investigated following sewage sludge application to pasture (study 1: short term sludge application: study 2: long term multiple applications over 13 years). The background levels of BPA in control soils were similar, ranging between 0.67-10.57 ng g(-1) (mean: 3.02 ng g(-1)) and 0.51-6.58 ng g(-1) (mean: 3.22 ng g(-1)) for studies 1 and 2, respec…	10.1016/j.scitotenv.2015.01.053
143	Z. L. L. Zhang, M.: Osprey, M.: Kerr, C.: Courtot, E.	2018	Environmental Geochemistry and Health	Risk estimation and annual fluxes of emerging contaminants from a Scottish priority catchment to the estuary and North Sea	Emerging contaminants (ECs) such as endocrine-disrupting chemicals (EDCs) and pharmaceuticals and personal care products (PPCPs) attracted global concern during the last decades due to their potential adverse effects on humans and ecosystems. This work is the first study to assess the spatiotemporal changes, annual fluxes and ecological risk of ECs (4 EDCs and 6 PPCPs) by different monitoring str…	10.1007/s10653-017-0002-y
144	Z. L. H. Zhang, A.: Zhou, J. L.	2008	Analytica Chimica Acta	Analysis of emerging contaminants in sewage effluent and river water: Comparison between spot and passive sampling	Passive sampling is highly complimentary to spot sampling in environmental analysis. A polar organic chemical integrative sampler (POCIS) was extensively tested to optimize its performance under both controlled and field conditions. The passive sampler was subsequently used for the sampling and analysis of estrone, 17 beta-estradiol, 17 alpha-ethynylestradiol, bisphenol A, propranolol, sulfametho…	10.1016/j.aca.2007.11.024
145	Z. H. Z. Zhang, C.: Huang, Z. H.: Yi, X. H.: Zeng, H.: Zhang, M. Z.: Huang, M. Z.	2019	Journal of Environmental Science and Health Part a-Toxic/Hazardous Substances & Environmental Engineering	Residue levels and spatial distribution of phthalate acid esters in water and sediment from urban lakes of Guangzhou, China	The residue levels and composition profiles of phthalate acid esters (PAEs) in water and sediment samples were investigated in eight urban lakes of Guangzhou, China. A total of 23 water and 16 sediment samples were collected. Results showed that all target PAEs were detected with dimethyl phthalate and di(2-ethylhexyl) phthalate as the most abundant compounds. The total concentrations of PAEs fro…	10.1080/10934529.2018.1530539
146	Z. H. Z. Zhang, Q. Y.: Xiang, L. J.: Lin, N.: Gao, P.: Zhan, P. R.: Feng, Y. J.: Ren, N. Q.	2014	Fresenius Environmental Bulletin	AEROBIC BIODEGRADATION KINETICS OF 17 beta-ESTRADIOL IN ACTIVATED SLUDGE: INFLUENCE FACTORS AND METABOLIC PRODUCTS PREDICTION	The aerobic biodegradation of 17 beta-estradiol (E-2) in activated sludge was investigated to assess the function of biodegradation on E-2 removal in biological treatment system. The results indicated that all experimental data could be well fitted by Michaelis- Menten Model and the degradation rates of E-2 (k) in activated sludge were obviously affected by initial E-2 concentrations, MLVSS and t…
147	Z. H. G. Zhang, P.: Su, H.: Zhan, P. R.: Ren, N. Q.: Feng, Y. J.	2015	Desalination and Water Treatment	Anaerobic biodegradation characteristics of estrone, estradiol, and 17 alpha-ethinylestradiol in activated sludge batch tests	The anaerobic degradation characteristics of estrone (E-1), estradiol (E-2), and 17 alpha-ethinylestradiol (EE2) under single and combined conditions were investigated in batch tests and the influence of initial estrogen and sludge concentrations on the biodegradation process was studied. The results indicated that the degradation process of three estrogens was biphasic. The first phase was fast …	10.1080/19443994.2013.848415
148	Z. H. F. Zhang, Y. J.: Gao, P.: Liu, J. F.: Ren, N. Q.	2012	International Journal of Environmental Science and Technology	Comparing the adsorption and desorption characteristics of 17 alpha-ethinylestradiol on sludge derived from different treatment units	The adsorption and desorption behaviors of 17 alpha-ethinylestradiol on various sludges derived from different treatment units of a sewage treatment plant were investigated using batch equilibration experiments. The results showed that adsorption process could be well described by pseudo-second-order kinetic model and fast adsorption played a main role. Adsorption ability varied as the order of a…	10.1007/s13762-012-0042-x
149	Z. H. F. Zhang, Y. J.: Gao, P.: Wang, C.: Ren, N. Q.	2011	Journal of Environmental Monitoring	Occurrence and removal efficiencies of eight EDCs and estrogenicity in a STP	The occurrence and removal of eight endocrine disrupting compounds (EDCs), including estrone (E-1), 17 beta-estradiol (E-2), estriol (E-3), 17 alpha-ethinylestradiol (EE2), diethylstilbestrol (DES), bisphenol A (BPA), nonylphenol (NP) and octylphenol (OP), and their estrogenicities were investigated in a sewage treatment plant in Harbin city, China. The EDCs were extracted from wastewater samples…	10.1039/c0em00597e
150	Z. H. F. Zhang, Y. J.: Liu, Y.: Sun, Q. F.: Gao, P.: Ren, N. Q.	2010	Journal of Hazardous Materials	Kinetic degradation model and estrogenicity changes of EE2 (17 alpha-ethinylestradiol) in aqueous solution by UV and UV/H2O2 technology	The photochemical degradation and estrogenicity removal of 17 alpha-ethinylestradiol in aqueous solutions was investigated via ultraviolet (UV) photolysis and UV/H2O2 process with a low-pressure UV lamp. The results indicated that the kinetics of both oxidation processes well fitted the pseudo-first-order kinetics. EE2 can be partially removed by UV radiation alone with kinetic constants increasi…	10.1016/j.jhazmat.2010.05.132
151	Z. F. R. Zhang, N. Q.: Kannan, K.: Nan, J.: Liu, L. Y.: Ma, W. L.: Qi, H.: Li, Y. F.	2014	Archives of Environmental Contamination and Toxicology	Occurrence of Endocrine-Disrupting Phenols and Estrogens in Water and Sediment of the Songhua River, Northeastern China	Concentrations of six phenolic endocrine-disrupting chemicals [4-tert-octylphenol (OP), 4-t-nonylphenol (4-t-NP), 4-n-nonylphenol (4-n-NP), nonylphenol mono- to di-ethoxylates (NP1EO, NP2EO), and bisphenol A (BPA)] and five estrogens [estrone (E1), beta-estradiol (E2), estriol (E3) 17 alpha-ethynylestradiol (EE2), and diethylstilbestrol (DES)] were determined in surface water and sediment samples…	10.1007/s00244-014-9998-5
152	Z. D. Zhang, M.: Hong, H.: Zhou, J. L.: Yu, G.	2002	Journal of Environmental Monitoring	Dissolved insecticides and polychlorinated biphenyls in the Pearl River Estuary and South China Sea	Persistent organic pollutants (POPs) such as organochlorine (OCl) insecticides and polychlorinated biphenyls (PCB), together with the new generation of organophosphorus (OP) insecticides, are of global concern, due to their widespread occurrence, persistence, bioaccumulation and hormone disruption potential. This paper represents an attempt to study the source and transportation of such pollutant…	10.1039/b206891p
153	Z. B. H. Zhang, J. Y.	2010	Water Air and Soil Pollution	Effect of Environmental Factors on Estrogenic Compounds Adsorption by MIP	In this study, the effects of environmental factors, including humic acid (HA), pH, ionic strength, and the coexistence of competing estrogenic compounds, on the adsorption of four typical estrogenic compounds, estrone (E1), 17 beta-estradiol (E2), 17 alpha-ethinylestradiol (EE2), and bisphenol A (BPA), were studied by molecularly imprinted polymer (MIP). The adsorption capacities of MIP for E2 w…	10.1007/s11270-009-0247-x
156	Y. Z. T. Zhang, C. Y.: Song, X. F.: Dun, Y.: Meng, W.: Zhang, Y.	2013	Environmental Earth Sciences	Concentrations, potential sources and behavior of organochlorines and phenolic endocrine-disrupting chemicals in surficial sediment of the Shaying River, eastern China	Levels and distributions of organochlorine pesticides (OCPs) and phenolic endocrine-disrupting chemicals (EDCs) in surficial sediments of the Shaying River, the largest tributary of the Huaihe River in eastern China, were investigated to understand their relationship with the hydrodynamics. Concentrations of total hexachlorocyclohexane isomers (I HCHs) pound and dichlorodiphenyltrichloroethanes (…	10.1007/s12665-013-2378-z
157	Y. Z. S. Zhang, X. F.: Kondoh, A.: Xia, J.: Tang, C. Y.	2011	Water Research	Behavior, mass inventories and modeling evaluation of xenobiotic endocrine-disrupting chemicals along an urban receiving wastewater river in Henan Province, China	Historically, the locations of cities mainly depend on the available water source and the urban river not only supplies the fresh water to city but also receives its wastewaters. To analyze the influences of urban zone on its receiving water river, the Jialu River in Henan Province, China, a typical urban river was chosen. Water and sediment samples were collected along the river in 2007 to analy…	10.1016/j.watres.2010.07.057
158	Y. Z. Zhang, J. L.: Ning, B.	2007	Water Research	Photodegradation of estrone and 17 beta-estradiol in water	The TiO2-assisted photodegradation of two natural female hormones, estrone (E1) and 17 beta-estradiol (E2), was investigated in two UV-photo-reactors, followed by solid-phase extraction and analysis by gas chromatography-mass spectrometry (GC-MS). The degradation of El and E2 in both reactors followed the pseudo-first-order kinetics. In reactor 1 (150W), 97% of compounds were degraded within 4h o…	10.1016/j.watres.2006.09.020
160	Y. P. Z. Zhang, J. L.	2008	Chemosphere	Occurrence and removal of endocrine disrupting chemicals in wastewater	This paper discusses the occurrence and removal of endocrine disrupting chemicals (EDCs) in Horsham sewage treatment plant (STP), West Sussex, UK. Photodegradation aided by a catalyst (TiO2) Was studied for its efficiency of removing EDCs from wastewater. The degradation of estrone and 17 beta-estradiol under natural sunlight followed a pseudo-first-order kinetics, with a rate constant of 0.01 h(…	10.1016/j.chemosphere.2008.06.001
161	Y. P. Z. Zhang, J. L.	2005	Water Research	Removal of estrone and 17 beta-estradiol from water by adsorption	Endocrine disrupting chemicals (EDCs) are the focus of current environment concern, as they can cause adverse health effects in an intact organism, or its progeny, subsequent to endocrine function. The paper reports on the removal of estrone (E1) and 17 beta-estradiol (E2) from water through the use of various adsorbents including granular activated carbon (GAC), chitin, chitosan, ion exchange re…	10.1016/j.watres.2005.07.019
162	Y. L. Zhang, Y.: Dong, H.: Li, X. G.: Zhang, D. H.	2016	Environmental Science and Pollution Research	The nonylphenol biodegradation study by estuary sediment-derived fungus Penicillium simplicissimum	Nonylphenols (NPs) are persistent organic pollutants (POPs) with estrogenic properties that can perform endocrine-disrupting activities. By using high-concentration NP as environmental selection pressure, one NP biodegradation strain named NPF-4 was isolated and purified from estuary sediment of the Moshui River. It was identified as Penicillium simplicissimum (PS1) by appearance and 18S rDNA ana…	10.1007/s11356-016-6656-7
163	Y. K. Zhang, R. G.: Ali, J. M.: Snow, D. D.: Bartelt-Hunt, S. L.: Kolok, A. S.	2015	Environmental Science & Technology	Impact of Sediment on Agrichemical Fate and Bioavailability to Adult Female Fathead Minnows: A Field Study	Precipitation induced runoff is an important pathway for agrichemicals to enter surface water systems and expose aquatic organisms to endocrine-disrupting compounds such as pesticides and steroid hormones. The objectives of this study were to investigate the distribution of agrichemicals between dissolved and sediment-bound phases during spring pulses of agrichemicals and to evaluate the role of …	10.1021/acs.est.5b01464
168	X. Z. Zhang, D. D.: Zhang, H.: Luo, Z. X.: Yan, C. Z.	2012	Environmental Science and Pollution Research	Occurrence, distribution, and seasonal variation of estrogenic compounds and antibiotic residues in Jiulongjiang River, South China	Background and purpose Estrogenic compounds and antibiotic residues in environment are receiving significant attention because of their potential adverse effects on ecosystems and human health. The objectives of this study were to determine the occurrence and seasonal variability of eight kinds of estrogenic compounds and 14 antibiotics. The study developed an occurrence database of the estrogeni…	10.1007/s11356-012-0818-z
171	X. L. M. Zhang, D.: Kramer, P. M.: Kettrup, A. A.: Liang, X. M.	2006	Journal of Chromatography A	On-line immunoaffinity column-liquid chromatography-tandem mass spectrometry method for trace analysis of diuron in wastewater treatment plant effluent sample	An on-line immunoaffinity column with liquid chromatography/tandem mass spectrometry (IAC-LC-MS/MS) method for the determination of diuron in water matrices was described. This method used a sol-gel immunoaffinity column (20 mm x 4 mm I.D.) for on-line sample cleanup and enrichment, a monolithic analytical column (100 mm x 4.6 mm I.D.) for separation, and a triple quadrupole mass spectrometer for…	10.1016/j.chroma.2006.08.007
173	X. L. Zhang, Q. Z.: Li, G. X.: Wang, Z. S.: Yan, C. Z.	2009	Marine Pollution Bulletin	Levels of estrogenic compounds in Xiamen Bay sediment, China	Concentrations of seven estrogenic compounds, i.e., estrone (E1), 17 beta-estradiol (E2), 17 alpha-ethynylestradiol(EE2), diethylstilbestrol (DES), nonylphenol (NP), octylphenol (OP) and bisphenol A (BPA), were determined in sediments and pore water from Xiamen Bay in China, and their distributions and potential risks in the Bay were assessed. Total estrogenic compounds concentrations varied from…	10.1016/j.marpolbul.2009.03.011
174	X. G. Zhang, Y. J.: Li, Q. Z.: Li, G. X.: Guo, Q. H.: Yan, C. Z.	2011	Archives of Environmental Contamination and Toxicology	Estrogenic Compounds and Estrogenicity in Surface Water, Sediments, and Organisms from Yundang Lagoon in Xiamen, China	Seven estrogenic compounds-estrone (E1), 17 beta-estradiol (E2), 17 alpha-ethynylestradiol (EE2), diethylstilbestrol (DES), nonylphenol (NP), octylphenol (OP), and bisphenol A (BPA)-in sediments, surface water, pore water, and organisms were investigated and estrogenic activities were estimated by examining estradiol equivalent (EEQ) concentrations in Yundang Lagoon of Xiamen. The results showed …	10.1007/s00244-010-9588-0
175	X. Zhang	2020	Fresenius Environmental Bulletin	STUDY ON TREATMENT OF PHENOLIC WASTEWATER BY MICROBIAL DEGRADATION	Water pollution is one of the serious environmental problems threatening the sustainable development of human civilization. Many phenolic compounds are hazardous, toxic, endocrine disrupting, mutagenic, teratogenic, and/or carcinogenic. They also cause severe damages to marine ecosystem. Accordingly, their removal from polluted wastewaters prior to its discharge to the environment is a mandatory …
176	W. Z. Z. Zhang, X. W.: Gu, P.: Wang, N.: Lai, Z. N.: He, J.: Zheng, Z.	2020	Environmental Science and Pollution Research	Distribution and risk assessment of phthalates in water and sediment of the Pearl River Delta	Phthalate esters (PAEs) are widely used industrial raw materials that are well known for their environmental contamination and toxicological effects as "endocrine disruptors." In this study, environmental levels of PAEs and eco-toxicological risk assessments were determined in the eight estuaries of the Pearl River (Estuaries), main upstream tributary (Xijiang River), urban river network (River n…	10.1007/s11356-019-06819-y
177	W. L. L. Zhang, Y.: Wang, C.: Wang, P. F.: Wang, Q.	2013	Water Research	Energy recovery during advanced wastewater treatment: Simultaneous estrogenic activity removal and hydrogen production through solar photocatalysis	Simultaneous estrogenic activity removal and hydrogen production from secondary effluent were successfully achieved using TiO2 microspheres modified with both platinum nanoparticles and phosphates (P-TiO2/Pt) for the first time. The coexistence of platinum and phosphate on the surface of TiO2 microspheres was confirmed by transmission electron microscope, energy-dispersive X-ray and X-ray photoel…	10.1016/j.watres.2012.12.019
178	W. L. L. Zhang, Y.: Wang, C.: Wang, P. F.: Wang, Q.: Wang, D. W.	2013	Water Research	Mechanisms of simultaneous hydrogen production and estrogenic activity removal from secondary effluent though solar photocatalysis	The mechanisms of simultaneous photocatalytic hydrogen production and estrogenic activity (EA) removal from secondary effluent were investigated by evaluating the effects of initial dissolved oxygen (DO), organic matter, and inorganic ions on the process. The photocatalytic process was enhanced and can be divided into two phases according to the availability of DO. In aerobic phase, the humic/ful…	10.1016/j.watres.2013.03.039
179	W. L. L. Zhang, Y.: Mao, K.: Li, G. P.	2012	Fresenius Environmental Bulletin	REMOVAL OF ENDOCRINE DISRUPTING COMPOUNDS AND ESTROGENIC ACTIVITY FROM SECONDARY EFFLUENTS DURING TiO2 PHOTOCATALYSIS	This paper presents the results of application of TiO2 photocatalysis in advanced wastewater treatment to simulate the removal of endocrine disrupting compounds (i.e., bisphenol A, nonylphenol, estrone, and 17 alpha-estradiol) and estrogenic activity from secondary effluents of a municipal wastewater treatment plant, aiming to evaluate the possibility of application of photocatalysis for advanced…
180	T. L. Zhang, H. Z.: Zhang, Y. Y.: Sun, W. J.: Ao, X. W.	2020	Frontiers of Environmental Science & Engineering	Comparative genotoxicity of water processed by three drinking water treatment plants with different water treatment procedures	Advanced water treatment is commonly used to remove micropollutants such as pesticides, endocrine disrupting chemicals, and disinfection byproducts in modern drinking water treatment plants. However, little attention has been paid to the changes in the genotoxicity of substances remaining in the water following the different water treatment processes. In this study, samples were collected from th…	10.1007/s11783-020-1214-4
181	S. Y. G. Zhang, S. W.: Axe, L.: Raczko, R. F.: Dyksen, J. E.	2017	Water Research	Biologically active filters - An advanced water treatment process for contaminants of emerging concern	With the increasing concern of contaminants of emerging concern (CECs) in source water, this study examines the hypothesis that existing filters in water treatment plants can be converted to biologically active filters (BAFs) to treat these compounds. Removals through bench-scale BAFs were evaluated as a function of media, granular activated carbon (GAC) and dual media, empty bed contact time (EB…	10.1016/j.watres.2017.02.014
182	S. Y. C. Zhang, S.: Gitungo, S.: Raczko, R. F.: Dyksen, J. E.: Li, M. Y.: Axe, L.	2018	Science of the Total Environment	Microbial community analysis in biologically active filters exhibiting efficient removal of emerging contaminants and impact of operational conditions	In biologically active filters (BAFs), microorganisms acclimated on the media surface are the key players responsible for removing organic water contaminants. In this study, next generation sequencing by Illumina MiSeq was used to characterize the microbial community structures in the influent, effluent, and media of a set of bench-scale BAFs that have been demonstrated with high removal efficien…	10.1016/j.scitotenv.2018.06.027
183	S. J. Y. Zhang, J. M.: Ning, S. J.: Song, C. H.: Suo, Y. R.	2013	Journal of Chromatography A	Analysis of estrogenic compounds in environmental and biological samples by liquid chromatography-tandem mass spectrometry with stable isotope-coded ionization-enhancing reagent	A sensitive and reliable stable isotope labeling technology was developed for the determination of estrogenic compounds in environmental and biological samples based on the derivatization of estrogenic compounds with 10-methyl-acridone-2-sulfonyl chloride (d(0)-MASC) and its deuterated counterpart d(3)-MASC. The labeling reaction of MASC with estrogenic compounds is simple and robust and can be c…	10.1016/j.chroma.2013.01.045
184	R. L. Zhang, N.: Wang, C. L.: Bai, Y. P.: Ren, R. B.: Gao, S. Q.: Yu, W. Z.: Zhao, T. Q.: Zhang, H. Q.	2011	Analytica Chimica Acta	Ionic liquid foam floatation coupled with solid phase extraction for separation and determination of hormones by high-performance liquid chromatography	The foaming property of ionic liquids (ILs) was found and the factors that can influence foamability of the Its were investigated. Based on the property of the ILs, the foam floatation-solid phase extraction (FF-SPE) was developed. The IL-based FF-SPE was applied to the extraction and concentration of steroid hormones, including corticosterone, 17-beta-estadiol, 17-alpha-estradiol, 19-nortestoste…	10.1016/j.aca.2011.08.016
186	Q. Q. Z. Zhang, J. L.: Ying, G. G.: Liu, Y. S.: Pan, C. G.	2014	Environmental Science & Technology	Emission Estimation and Multimedia Fate Modeling of Seven Steroids at the River Basin Scale in China	Steroids are excreted from humans and animals and discharged with wastewaters into the environment, resulting in potential adverse effects on organisms. Based on the excretion rates from different groups of humans and animals, the emissions of seven steroids (estrone (El), 17 beta-estradiol (E2), estriol (E3), testosterone (T), androsterone (A), progesterone (P), and cortisol (C)) were comprehens…	10.1021/es501226h
187	Q. Q. Z. Zhang, J. L.: Liu, Y. S.: Li, B. G.: Ying, G. G.	2013	Environmental Science-Processes & Impacts	Multimedia modeling of the fate of triclosan and triclocarban in the Dongjiang River Basin, South China and comparison with field data	Triclosan (TCS) and triclocarban (TCC) are two active ingredients widely used in many home and personal care products. Multimedia fate of TCS and TCC in the Dongjiang River basin, South China were addressed by the developed level III fugacity model based on their usage. Under the assumption of steady state, the concentrations in air, water, soil, sediment, suspended particulate matter (SPM) and f…	10.1039/c3em00316g
188	Q. Q. Y. Zhang, G. G.: Chen, Z. F.: Zhao, J. L.: Liu, Y. S.	2015	Environmental Science and Pollution Research	Basin-scale emission and multimedia fate of triclosan in whole China	This study aimed to investigate the emission and multimedia fate as well as potential risks of triclosan (TCS) in all of 58 basins in China. The results showed that the total usage of TCS in whole China was 100 t/year, and the discharge to the receiving environment was estimated to be 66.1 t/year. The predicted TCS concentrations by the level III fugacity model were within an order of magnitude o…	10.1007/s11356-015-4218-z
192	P. T. Zhang, X. F.: Liu, S. B.: Liu, Y. G.: Zeng, G. M.: Ye, S. J.: Yin, Z. H.: Hu, X. J.: Liu, N.	2019	Chemical Engineering Journal	Catalytic degradation of estrogen by persulfate activated with iron-doped graphitic biochar: Process variables effects and matrix effects	Advanced oxidation processes (AOPs) based on sulfate radicals (SO4 center dot-) is being actively investigated as an effective technology for aqueous organic pollutants degradation. In this work, a novel iron-doped graphitic biochar (Fe@GBC), which was synthesized by one-step method using biomass-derived biochar as precursor and potassium ferrate (K2FeO4) as activator, was applied to activate per…	10.1016/j.cej.2019.122141
194	M. T. M. Zhang, Q. H.: Feng, J. W.: Yuan, S. J.: Wang, Q. Q.: Huang, D. Y.: Zhang, J. B.	2016	Journal of Environmental Science and Health Part a-Toxic/Hazardous Substances & Environmental Engineering	Validation and application of an analytical method for the determination of selected acidic pharmaceuticals and estrogenic hormones in wastewater and sludge	This study was undertaken to develop an extraction method for seven acidic pharmaceuticals and five steroidal estrogens from wastewater, treated wastewater and sludge samples. The temperature and time of sample derivatization using N,O-bis(trimethylsilyl)trifluoroacetamide was optimized. Our results show that pretreatment combined with solid phase extraction (SPE) for wastewater samples (using an…	10.1080/10934529.2016.1191304
195	M. S. Zhang, Y. J.: Lu, Y. L.: Johnson, A. C.: Sarvajayakesavalu, S.: Liu, Z. Y.: Su, C.: Zhang, Y. Q.: Juergens, M. D.: Jin, X. W.	2017	Science of the Total Environment	The relative risk and its distribution of endocrine disrupting chemicals, pharmaceuticals and personal care products to freshwater organisms in the Bohai Rim, China	In this study, the risks to aquatic organisms posed by 12 commonly detected pharmaceuticals and personal care products (PPCPs) and endocrine disrupting chemicals (EDCs) that are extensively used in Bohai coastal region of China were examined. These were linear alkylbenzene sulfonate (LAS), nonylphenol (NP), diethylhexyl phthalate (DEHP), norfloxacin (NOR), sulfamethoxazole (SMX), erythromycin (ER…	10.1016/j.scitotenv.2017.03.011
197	L. Y. E. Zhang, J. C.: Xu, W.: Qin, X.: Samanta, A.: Jana, S.: Lee, C. L. K.: Chang, Y. T.	2014	Analytica Chimica Acta	Orange alert: A fluorescent detector for bisphenol A in water environments	Due to the prevalent use of polycarbonate plastics and epoxy resins in packaging materials and paints for ships, there has been a widespread global contamination of environmental water sources with bisphenol A (BPA). BPA, an endocrine disruptor, has been found to cause tremendous health problems. Therefore, there is an urgent need for detecting BPA in a convenient and sensitive manner to ensure w…	10.1016/j.aca.2014.01.038
198	L. S. Zhang, Q.: Guo, Y. Y.: Xu, D. D.: Wang, H.: Wang, L. Y.: Bian, Z. Y.	2019	Electrochimica Acta	Interface optimization by impedance spectroscopy and photoelectrocatalytic degradation of clofibric acid	Clofibric acid (CA) is a ubiquitous pollutant that is resistant to traditional wastewater treatments. Here, photoelectrocatalytic (PEC) degradation of CA using a FeOOH/P:BiVO4/rGO photoanode is investigated. The characteristics by cyclic voltammetry (CV) and electrochemical impedance spectroscopy (EIS) on the electrode-electrolyte interface were performed to optimize different electrolyte conditi…	10.1016/j.electacta.2019.01.103
199	L. P. W. Zhang, X. H.: Ya, M. L.: Wu, Y. L.: Li, Y. Y.: Zhang, Z. L.	2014	Marine Pollution Bulletin	Levels of endocrine disrupting compounds in South China Sea	The occurrence of estrogens in the aquatic environment has become a major concern worldwide because of their strong endocrine disrupting potency. In this study, concentrations of four estrogenic compounds, estrone (E1), 17 beta-estradiol (E2), 17 alpha-ethynylestradiol (EE2), estriol (E3) were determined with liquid chromatography-tandem mass spectrometry analyses in surface water from South Chin…	10.1016/j.marpolbul.2013.12.040
200	L. M. W. Zhang, C. D.: Zhang, H.: Song, M. W.	2017	Chemosphere	Criteria for assessing the ecological risk of nonylphenol for aquatic life in Chinese surface fresh water	The typical environmental endocrine disruptor nonylphenol is becoming an increasingly common pollutant in both fresh and salt water; it compromises the growth and development of many aquatic organisms. As yet, water quality criteria with respect to nonylphenol pollution have not been established in China. Here, the predicted "no effect concentration" of nonylphenol was derived from an analysis of…	10.1016/j.chemosphere.2017.06.035
201	L. L. W. Zhang, Z. G.: Hu, C.: Shi, B. Y.	2019	Journal of Colloid and Interface Science	Accelerated degradation of pollutants via a close interface connection in heterojunction, and special solid-liquid interactions	The solid-solid or solid-liquid interfaces are vital for the photocatalytic reaction. Herein, AgI nanoparticles (NPs) attached on the (0 1 1) plane of Ag2WO4 nanorods were synthesized by a facile method at room temperature. The co-crystalization of the two components caused their phase transformation and the existence of a strong interface interaction. Meanwhile, the porous batt-like morphology o…	10.1016/j.jcis.2019.06.030
203	L. L. Zhang, J. N.: Xu, T. C.: Yang, L. J.: Jiang, X. Q.: Li, Q.	2013	Separation and Purification Technology	High efficiency removal and recovery of an endocrine disrupting compound-bisphenol AF from wastewaters	Recent studies have shown the presence of endocrine disrupting compounds (EDCs) in surface water and sewage samples. A study on rapid removal of endocrine disrupting compounds (EDCs)-bisphenol AF (BPAF) on multi-walled carbon nanotube (MWCNT) is significant for understanding how wastewater containing trace recalcitrant or hazardous BPAF was treated. Besides, the sorption behavior and mechanisms r…	10.1016/j.seppur.2013.05.036
204	L. F. Zhang, P.: Yang, L. J.: Zhang, J.: Wang, X.	2013	Langmuir	Rapid Method for the Separation and Recovery of Endocrine-Disrupting Compound Bisphenol AP from Wastewater	The removal of bisphenol AP (BPAP) by a multiwalled carbon nanotube (MWCNT) was investigated. BPAP, representing typical scenarios for the BPAP-MWCNT interactions, was employed as a probe molecule. It was found that BPAP exhibited great adsorptive affinity to MWCNT, and the adsorption kinetics equilibrium was arrived within 4.0 min following the pseudo-second-order model. The overall rate process…	10.1021/la304792m
205	K. Z. Zhang, Z. H.: Wang, H.: Wang, X. M.: Zhang, X. H.: Xie, Y. F. F.	2020	Journal of Hazardous Materials	Synergistic effects of combining ozonation, ceramic membrane filtration and biologically active carbon filtration for wastewater reclamation	In this study, we proposed to apply an integrated process which is comprised of in situ ozonation, ceramic membrane filtration (CMF) and biologically active carbon (BAC) filtration to wastewater reclamation for indirect potable reuse purpose. A pilot-scale (20 m(3)/d) experiment had been run for ten months to validate the prospect of the process in terms of treatment performance and operational s…	10.1016/j.jhazmat.2019.121091
206	K. Z. Zhang, Y. G.	2005	Analytica Chimica Acta	Pitfalls and solution for simultaneous determination of estrone and 17 alpha-ethinylestradiol by gas chromatography-mass spectrometry after derivatization with N,O-bis(trimethylsilyl)trifluoroacetamide	A procedure for the simultaneous determination of both natural and synthetic estrogenic steroids (estrone and 17 alpha-ethynylestradiol) in water is described. Analytes were derivatized with N,O-bis(trimethylsilyl)trifluoroacetamide (BSTFA) + trimethylchlorosilane (TMCS) in pyridine solution and determined by GC-MS. The effects of solvent, temperature, and reaction time on the derivatization of E…	10.1016/j.aca.2005.08.045
207	K. F. Zhang, K.	2018	Science of the Total Environment	Determination of two progestinmetabolites (17 alpha-hydroxypregnanolone and pregnanediol) and different classes of steroids (androgens, estrogens, corticosteroids, progestins) in rivers and wastewaters by high-performance liquid chromatography-tandem mass spectrometry (HPLC-MS/MS)	A highly sensitive and robust method was developed for routine analysis of two progestin metabolites, 17 alpha-hydroxypregnanolone (17OH-Delta 5P) and pregnanediol (PD), and 31 other natural and synthetic steroids and related metabolites (estrogens, androgens, corticosteroids, progestins) in river water, as well as influents and effluents of municipal wastewater treatment plants (WWTP) using HPLC…	10.1016/j.scitotenv.2017.08.114
209	J. Y. L. Zhang, R.: Niu, L. L.: Zhu, S. Y.: Zhang, Q.: Zhao, M. R.: Liu, W. P.: Liu, J.	2018	Environmental Pollution	Determination of endocrine-disrupting potencies of agricultural soils in China via a battery of steroid receptor bioassays	Pollution of agricultural soils by pesticides, such as organochlorine pesticides (OCPs), can be a significant issue since high detection rates of these compounds were reported in our previous studies. However, more uncertain kinds, quantities and density of pollutants remained in soil samples were unidentified. In this study, the total hormonal activities of complex mixtures of both known and unk…	10.1016/j.envpol.2017.12.004
210	J. Y. Zhang, B. W.: Chen, T. B.: Wang, D. Q.	2017	Desalination and Water Treatment	Kinetics for degradation of bisphenol A during aerobic composting of sewage sludge and sawdust	To investigate the kinetics of the degradation of bisphenol A (BPA) by aerobic composting of sewage sludge (SS) and the effects of the major controlling factors, six pilot-scale (5 L) and 10 bench-scale (0.5 L) trials were conducted using sawdust as the amendment. For BPA with initial concentrations of 0.349-0.551 mg kg(-1) in pilot-scale trials, half the BPA was removed within the first 2.5-7.5 …	10.5004/dwt.2017.21275
211	J. Y. Zhang, B. W.: Song, B.: Wang, D. Q.: Ren, N. Q.	2015	Fresenius Environmental Bulletin	BISPHENOL A IN WASTEWATER AND SEWAGE SLUDGE FROM FIVE WASTEWATER TREATMENT PLANTS OF GUILIN, CHINA	Bisphenol A (BPA), as one typical endocrine disrupting compound, has been ubiquitously detected in the aquatic environment, soil and sediment, and wastewater treatment plants (WWTP) are the main pollution sources. In this study, an optimized analytical method, which included the following procedures: microwave-assisted extraction (MAE), solid phase extraction (SPE), derivatization, and analysis b…
212	J. X. L. Zhang, J.: Chang, H.	2020	Journal of Chemistry	Aerobic Biodegradation of Four Groups of Steroid Hormones in Activated Sludge	Steroid hormones in the environment have obtained considerable attention, as they can be harmful to aquatic organisms at very low concentrations. An analytical method was developed for simultaneously monitoring four estrogens, seven androgens, seven progestogens, and eleven glucocorticoids in a single water sample using liquid chromatography-electrospray tandem mass spectrometry. Laboratory studi…	10.1155/2020/1309183
214	J. T. Zhang, B.: Zhu, Z. L.: Zhao, G. H.	2020	Applied Catalysis B-Environmental	Size-Controlled microporous SiO2 coated TiO2 nanotube arrays for preferential photoelectrocatalytic oxidation of highly toxic PAEs	Elimination of toxic environmental endocrine disruptors from wastewater systems is of great significance and still remains a grand challenge. A microporous SiO2 coated TiO2 nanotube arrays photoelectrocatalyst is prepared with controllable thickness and pore size to selectively oxidize highly toxic phthalate esters (PAEs) from complex coexisting systems. With the construction of SiO2 layer, the s…	10.1016/j.apcatb.2019.118400
215	J. S. Zhang, B.: Xiong, X. M.: Gao, N. Y.: Song, W. H.: Du, E. D.: Guan, X. H.: Zhou, G. M.	2014	Water Research	Removal of emerging pollutants by Ru/TiO2-catalyzed permanganate oxidation	TiO2 supported ruthenium nanoparticles, Ru/TiO2 (0.94 parts per thousand as Ru), was synthesized to catalyze permanganate oxidation for degrading emerging pollutants (EPs) with diverse organic moieties. The presence of 1.0 g L-1 Ru/TiO2 increased the second order reaction rate constants of bisphenol A, diclofenac, acetaminophen, sulfamethoxazole, benzotriazole, carbamazepine, butylparaben, diclof…	10.1016/j.watres.2014.06.028
217	J. S. Zhang, B.: Guan, X. H.: Wang, H.: Bao, H. L.: Huang, Y. Y.: Qiao, J. L.: Zhou, G. M.	2013	Environmental Science & Technology	Ruthenium Nanoparticles Supported on CeO2 for Catalytic Permanganate Oxidation of Butylparaben	This study developed a heterogeneous catalytic permanganate oxidation system with ceria supported ruthenium, Ru/CeO2 (0.8 parts per thousand as Ru), as catalyst for the first time. The catalytic performance of Ru/CeO2 toward butylparaben (BP) oxidation by permanganate was strongly dependent on its dosage, pH, permanganate concentration and temperature. The presence of 1.0 g L-1 Ru/CeO2 increased …	10.1021/es402118v
218	J. N. Y. Zhang, G. G.: Yang, Y. Y.: Liu, W. R.: Liu, S. S.: Chen, J.: Liu, Y. S.: Zhao, J. L.: Zhang, Q. Q.	2018	Chemosphere	Occurrence, fate and risk assessment of androgens in ten wastewater treatment plants and receiving rivers of South China	Androgens are one class of steroids that could cause endocrine disrupting effects in aquatic organisms. However, little information is available about androgens in wastewater treatment plants (WWTPs) with different treatment technologies. Here we investigated the occurrence, removal, and fate of fourteen natural and synthetic androgens in ten WWTPs of Guangdong province, south China. The results …	10.1016/j.chemosphere.2018.02.144
219	J. M. T. Zhang, M.: Dong, H.: Arnold, R. G.: Ela, W. P.: Quanrud, D. M.: Saez, A. E.	2008	Journal of Environmental Engineering	Fate of polybrominated diphenyl ethers, nonylphenol, and estrogenic activity during managed infiltration of wastewater effluent	About a billion cubic meters of wastewater effluent are artificially recharged annually in the United States for maintenance of groundwater levels and prevention of seawater intrusion. There is concern that trace contaminants, including various endocrine disrupting compounds (EDCs), are not completely removed during infiltration, leading to deterioration of groundwater quality. In this work, we i…	10.1061/(asce)0733-9372(2008)134:6(433)
220	J. L. Zhang, Z. H.: Zhong, S. S.: Wang, H.: Caidan, B.: Yin, H.: Dang, Z.	2020	Science of the Total Environment	Strategy for effective inhibition of arylsulfatase/beta-glucuronidase to prevent deconjugation of sulfate and glucuronide conjugates in wastewater during sample collection and storage	Arylsulfatase and beta-glucuronidase are two important enzymes that are responsible for deconjugation of estrogen conjugates. It is important to keep estrogen conjugates intact during sample collection and storage, while the effective inhibition conditions for arylsulfatase and beta-glucuronidase remain unknown. To elucidate these conditions, inhibition experiments were performed by adding severa…	10.1016/j.scitotenv.2019.135536
221	J. L. Zhang, S. C.: Li, L. L.: Ren, Y.: Feng, C. H.: Wei, C. H.: Li, Y. P.: Huang, Z. L.	2017	Water Air and Soil Pollution	Anaerobic Dechlorination of Tetrachlorobisphenol A in River Sediment and Associated Changes in Bacterial Communities	Tetrachlorobisphenol A (TCBPA) is a widely used flame retardant and a potential endocrine disruptor. We estimated the role of the microbial community in degradation of TCBPA in river sediment from the vicinity of an E-waste processing facility. The effects of different anaerobic conditions on degradation efficiency of TCBPA were investigated, and differences in bacterial communities among these c…	10.1007/s11270-017-3254-3
223	J. D. Zhang, X. L.: Cheng, J. S.: Li, J. H.: Wang, Y. S.	2011	Journal of the American Society for Mass Spectrometry	Efficient Analysis of Non-Polar Environmental Contaminants by MALDI-TOF MS with Graphene as Matrix	In this Application Note, we describe, for the first time, the rapid analysis of hydrophobic compounds present in environmental contaminants, which includes polycyclic aromatic hydrocarbons (PAHs) and estrogen, by matrix-assisted laser desorption/ionization time-of-flight mass spectrometry (MALDI-TOF MS) with the use of graphene as matrix. MALDI-TOF MS with conventional matrix has limitations in …	10.1007/s13361-011-0143-7
225	H. S. Zhang, J. H.: Liu, X. W.: Zhan, X. M.: Chen, Q. C.	2014	Water Research	Occurrence and removal of free estrogens, conjugated estrogens, and bisphenol A in manure treatment facilities in East China	The occurrence of four free estrogens, four conjugated estrogens, and bisphenol A (BPA) was investigated in three cow farms, four swine farms, and five chicken farms. The daily total estrogen (free and conjugated) excretions of a cow were 145.23-179.27 mu g/d mainly through feces (92%), while swine excreted 42.56-219.25 mu g/d of estrogens mainly through urine (98-99%). Estrogen conjugates contri…	10.1016/j.watres.2014.03.074
226	H. Q. Y. Zhang, H.: Tsuno, H.	2008	Environmental Science & Technology	Removal of endocrine-disrupting chemicals during ozonation of municipal sewage with brominated byproducts control	The decomposition of endocrine-disrupting chemicals (EDCs) including estrone (E1), 17 beta-estradiol (E2), estriol (B), nonylphenol (NP), and bisphenol A (BPA) during ozonation of municipal sewage grabbed from the outlets of primary sedimentation tanks was studied through laboratory-scale experiments. A newly developed in vitro bioassay called nuclear receptor-ligand assay and GC-MS were both uti…	10.1021/es702714e
227	H. Q. Y. Zhang, H.: Kim, S. E.: Kim, H. S.: Tsuno, H.	2006	Water Science and Technology	Removal of endocrine-disrupting chemicals by ozonation in sewage treatment	Treatment experiments by two laboratory scale semi-batch reactors and a demonstration scale process were both carried out to evaluate endocrine disrupting chemical removal characteristics by ozonation in sewage treatment. In the semi-batch mode experiments, secondary effluent and primary effluent of sewage treatment plants were ozonated respectively. Behaviour of brominated by-products was also e…	10.2166/wst.2006.881
229	H. L. Zhang, W.: Luo, H.: Xiong, G. M.: Yu, Y. H.	2017	Chemico-Biological Interactions	Quantitative determination of testosterone levels with biolayer interferometry	Natural and synthetic steroid hormones are widely spread in the environment and are considered as pollutants due to their endocrine activities, even at low concentrations, which are harmful to human health. To detect steroid hormones in the environment, a novel biosensor system was developed based on the principle of biolayer interferometry. Detection is based on changes in the interference patte…	10.1016/j.cbi.2017.05.013
232	H. C. X. Zhang, T.: Hu, X. L.: Pang, W. H.: Yin, D. Q.	2013	Journal of Water and Health	The distributions, removals and estrogenic effects of selected endocrine disrupting chemicals in two drinking water factories in China	The distributions and effects of 31 selected endocrine disrupting chemicals (EDCs) in two drinking water factories were analyzed in this study. The distributions of EDCs were analyzed by solid phase extraction (SPE) combined with liquid chromatography tandem mass spectrometry (LC-MS/MS). The concentrations of these EDCs were from lower than the LOD (limit of detection) to 23.13 ng L-1 in the samp…	10.2166/wh.2012.121
233	H. C. Zhang, C. H.: Lu, F.: Su, A.: Lee, D. J.: He, P. J.: Shao, L. M.	2009	Environmental Technology	Fluorescent characteristics of estrogenic compounds in landfill leachate	Estrogens in landfill leachate could probably contaminate receiving water sources if not properly polished before discharge. This work measured, using an estrogen receptor- competitor screening assay, the estrogenic potentials of leachate samples collected at a local sanitary landfill in Shanghai, China and their compounds fractionated by molecular weights. The chemical structures of the constitu…	10.1080/09593330902988745
234	H. B. Z. Zhang, Q.: Xie, Z. Y.: Zhou, Y.: Tu, C.: Fu, C. C.: Mi, W. Y.: Ebinghaus, R.: Christie, P.: Luo, Y. M.	2018	Science of the Total Environment	Occurrences of organophosphorus esters and phthalates in the microplastics from the coastal beaches in north China	Chemical pollution in the microplastics has been concerned worldwide as pollutants might potentially transfer from the environment to living organisms via plastics. Here, we investigate organophosphorus esters (OPEs) and phthalic acid esters (PAEs) in the beached microplastics collected from 28 coastal beaches of the Bohai and Yellow Sea in north China. The analyzed microplastics included polyeth…	10.1016/j.scitotenv.2017.10.163
235	F. S. Y. Zhang, Q. B.: Yang, L. S.	2019	Environmental Science and Pollution Research	Watershed scale patterns in steroid hormones composition and content characters at a typical eutrophic lake in southeastern China	Natural steroid hormones in the aquatic environment have attracted increasing attention because of their strong endocrine disrupting potency. Seven steroid hormones (estrone, 17-estradiol, 17-estradiol, estriol, testosterone, androstenedione, and progesterone) were analyzed from surface water and sediment sampled from Chaohu Lake, its upstream rivers (the Hangbu River, Nanfei River, Shiwuli River…	10.1007/s11356-018-04120-y
239	D. L. Z. Zhang, Y. T.: Xie, X. C.: Han, C.: Zhang, H.: Zhou, L. J.: Li, M.: Xu, G. Z.: Jiang, L.: Li, A. M.	2019	Water Research	Application of diffusive gradients in thin-films for in-situ monitoring of nitrochlorobenzene compounds in aquatic environments	Nitrochlorobenzene compounds (NCBs) are of key interest in environmental monitoring due to their high toxicity. To better understand the presence and fate of NCBs in aquatic environments, an in-situ sampling technique of diffusive gradients in thin films (DGT) based on hydrophilic-lipophilic-balanced (HLB) resin, combined with gas chromatography, was developed to measure four typical NCBs, e.g. m…	10.1016/j.watres.2019.03.092
240	C. S. Zhang, T.: Gea, M.: Bianchi, S.: Spinello, A.: Magistrato, A.: Gilardi, G.: Di Nardo, G.	2020	International Journal of Environmental Research and Public Health	Molecular Basis for Endocrine Disruption by Pesticides Targeting Aromatase and Estrogen Receptor	The intensive use of pesticides has led to their increasing presence in water, soil, and agricultural products. Mounting evidence indicates that some pesticides may be endocrine disrupting chemicals (EDCs), being therefore harmful for the human health and the environment. In this study, three pesticides, glyphosate, thiacloprid, and imidacloprid, were tested for their ability to interfere with es…	10.3390/ijerph17165664
242	C. L. Zhang, J.: Wu, J.: Lu, Y. M.	2019	Science of the Total Environment	Phycoremediation of coastal waters contaminated with bisphenol A by green tidal algae Ulva prolifera	The phycoremediation of coastal water contaminated with bisphenol A (BPA) by Ulva prolifera (U. prolifera) during green tide blooming was investigated. The results demonstrated that BPA could be removed rapidly in the presence of U. prolifera. >94.3% of BPA was removed by live U. prolifera while <2.5% of BPA was removed by dead biomass. The accumulation of BPA in U. prolifera was confirmed by las…	10.1016/j.scitotenv.2019.01.132
244	A. S. Zhang, Y. Y.: Yin, X. Y.: Miruka, A. C.: Gu, Y. Y.: Liu, Y. A.	2019	Desalination and Water Treatment	Optimization of clobetasol propionate removal by calcium peroxide using the response surface methodology	The fate of glucocorticoids (GCs) in environment has been an increasing concern. In this study, performance of calcium peroxide (CaO2) in removing GCs was investigated using clobetasol propionate (CP) as the representative compound. Critical treatment parameters (including CaO2 dosage, initial pH, reaction time, and initial CP concentration) were optimized for CP removal by Response surface metho…	10.5004/dwt.2019.23817
245	A. L. Zhang, Y. M.: Chen, L.	2014	Journal of Environmental Sciences	Distribution and seasonal variation of estrogenic endocrine disrupting compounds, N-nitrosodimethylamine, and N-nitrosodimethylamine formation potential in the Huangpu River, China	Detection of estrogenic endocrine disrupting compounds (EDCs) and N-nitrosodimethylamine (NDMA) in drinking water has led to rising concerns. There are, however, a paucity of studies on the distribution and seasonal variation of NDMA and NDMA formation potential (NDMA-FP) in natural. waters, especially in China. For EDCs, limited studies have investigated the distribution and seasonal variation o…	10.1016/s1001-0742(13)60530-6
246	M. J. Y. Zhan, X.: Xian, Q. M.: Kong, L. G.	2006	Chemosphere	Photosensitized degradation of bisphenol A involving reactive oxygen species in the presence of humic substances	The photodegradation of endocrine disrupter bisphenol A (BPA) in the presence of natural humic substances (HS) under simulated solar irradiation was studied. BPA underwent slow direct photolysis in neutral pure water, but rapid photosensitized degradation in four kinds of HS, following pseudo-first-order reaction. Reactive oxygen species (ROS) formed from HS were determined, including OH, O-1(2) …	10.1016/j.chemosphere.2005.08.046
247	M. J. Zhan	2009	Journal of Environmental Sciences	Determination of photochemically-generated reactive oxygen species in natural water	Reactive oxygen species (ROS) can be produced by interactions between sunlight and light-absorbing substances in natural water environment. ROS may participate in the indirect photolysis of trace organic pollutants, therefore resulting in changes in their environmental fates and ecological risks in natural water systems. Bisphenol A (BPA), an endocrine-disrupting chemical, exits widely in natural…	10.1016/s1001-0742(08)62268-8
252	J. M. W. Zha, Z. J.	2005	Agriculture Ecosystems & Environment	Assessing technological feasibility for wastewater reclamation based on early life stage toxicity of Japanese medaka (Oryzias latipes)	To assess technological feasibility for reuse of secondary effluent from sewage treatment plant, the effects of raw sewage (RW) water sample and effluents samples from secondary treatment (SS), ultrafiltration treatment after SS (SS-UF), microfiltration treatment after SS (SS-MF), activated carbon column adsorption after SS (SS-AC), as well as reverse osmosis treatment after SS-UF (SS-UF-RO) were…	10.1016/j.agee.2004.11.009
253	A. G. Zgola-Grzeskowiak, T.: Szymanski, A.	2014	Journal of Surfactants and Detergents	Comparison of Biodegradation of Nonylphenol Propoxylates with Usage of Two Different Sources of Activated Sludge	Aerobic biodegradation behaviour of nonylphenol propoxylates was investigated in two tests with different sewage sludge as inocula. The samples containing target compounds were pre-concentrated using dispersive liquid-liquid microextraction and analysed with the use of high performance liquid chromatography with tandem mass spectrometry. Both primary biodegradation and formation of different biod…	10.1007/s11743-013-1537-2
254	A. G. Zgola-Grzeskowiak, T.: Rydlichowski, R.: Lukaszewski, Z.	2010	Tenside Surfactants Detergents	Concentrations of Endocrine Disrupting Alkylphenols and Their Mono- and Diethoxylates in Sediments and Water from Artificial Lake Malta in Poland	In the present paper analysis of alkylphenols and their short-chained ethoxylates was presented. The analytes were determined in sediments from Lake Malta as well as in water incoming to and outgoing from the lake. Sonication-assisted extraction was used for isolation of the analytes from the sediment samples. Solid-phase extraction with polytetrafluoroethylene sorbent was used for both clean-up …
255	A. G. Zgola-Grzeskowiak, T.	2009	Tenside Surfactants Detergents	Liquid Chromatography with Fluorescence Detection as a Tool for Separation of Endocrine Disrupting Alkylphenols and their Mono- and Diethoxylates in Analysis of River Water Samples	A simple, accurate and reproducible reversed-phase high performance liquid chromatography method with fluorescence detection was developed for determination of octylphenol, nonylphenol and their short-chain ethoxylates, using an octaclecyl silica column. The mobile phase used for the analysis consisted of methanol, acetonitrile and water (50:15:35). The analytes were separated successfully within…
256	D. B. Zezza, A.: Angelozzi, G.: Merola, C.: Conte, A.: Amorena, M.: Perugini, M.	2020	Bulletin of Environmental Contamination and Toxicology	Impact of Endocrine Disruptors on Vitellogenin Concentrations in Wild Brown Trout (Salmo trutta trutta)	The adverse effects of endocrine disruptors (EDs) on aquatic wildlife and human health represent a current issue of high public concern. Substantial knowledge of the level of estrogenic EDs in fish has accumulated from field surveys. For this purpose, a survey of wild brown trout (Salmo trutta trutta) was carried out to assess the incidence of EDs in the feral fish population living in the Liri r…	10.1007/s00128-020-02916-8
258	J. E. S. Zenobio, B. C.: Leet, J. K.: Archuleta, L. C.: Sepulveda, M. S.	2015	Chemosphere	Presence and effects of pharmaceutical and personal care products on the Baca National Wildlife Refuge, Colorado	Pharmaceuticals and personal care products (PPCPs) have raised concerns due to their potential effects to aquatic organisms. These chemicals appear in mixtures at very low concentrations thus making their detection and quantification difficult. Polar organic chemical integrative samplers (POCIS) concentrate trace levels of chemicals over time increasing method sensitivity and thus represent a cos…	10.1016/j.chemosphere.2014.10.050
260	S. Y. H. Zeng, Y. Q.: Sun, F.: Li, D.: He, M.	2016	Water Research	Probabilistic ecological risk assessment of effluent toxicity of a wastewater reclamation plant based on process modeling	The growing use of reclaimed wastewater for environmental purposes such as stream flow augmentation requires comprehensive ecological risk assessment and management. This study applied a system analysis approach, regarding a wastewater reclamation plant (WRP) and its recipient water body as a whole system, and assessed the ecological risk of the recipient water body caused by the WRP effluent. In…	10.1016/j.watres.2016.05.039
261	Q. L. L. Zeng, Y. M.: Gu, G. W.: Zhao, J. M.: Zhang, C. J.: Luan, J. F.	2009	Environmental Engineering Science	Sorption and Biodegradation of 17 beta-Estradiol by Acclimated Aerobic Activated Sludge and Isolation of the Bacterial Strain	Batch experiments were conducted to investigate the sorption and biodegradation behavior of 17 beta-estradiol (E2) at low mg . L-1 levels by acclimated aerobic activated sludge as well as the effect of temperature on the sorption and biodegradation. Results showed that E2 was completely transformed after 2 h under aerobic conditions. E2 attenuation was achieved by sorption onto the sludge and the…	10.1089/ees.2008.0116
263	O. L. Zemb, M.: Gutierrez-Zamora, M. L.: Hamelin, J.: Coupland, K.: Hazrin-Chong, N. H.: Taleb, I.: Manefield, M.	2012	Water Research	Improvement of RNA-SIP by pyrosequencing to identify putative 4-n-nonylphenol degraders in activated sludge	Nonylphenols (NP) have estrogenic potential because of their phenolic ring, but the organisms involved in the degradation of this alkylated phenol remain unidentified. Using 16S ribosomal RNA (rRNA)-based stable isotope probing (SIP) and a new method based on pyrosequencing, we identified the bacteria involved in the degradation of the aromatic ring of [U-ring-C-13] 4-n-NP in aerobic sludge. The …	10.1016/j.watres.2011.10.047
264	L. B. Zelnickova, J.: Marsalek, P.: Hostovsky, M.: Sevcikova, M.: Dobsikova, R.: Siroka, Z.: Divisova, L.: Plhalova, L.: Svobodova, Z.	2013	Neuroendocrinology Letters	Biochemical markers for the assessment of pollution of selected small streams in the Czech Republic	OBJECTIVES: The objective of the presented study was to investigate levels of the most important biochemical markers in fish which were caught upstream and downstream from sites near waste water treatment plants situated at 3 selected small streams of the Czech Republic. Organic pollutants and mercury were determined in muscle tissue of fish for complex assessment. DESIGN: Levels of biochemical m…
268	T. L. S. Zearley, R. S.	2012	Environmental Science & Technology	Removal of Trace Organic Micropollutants by Drinking Water Biological Filters	The long-term removal of 34 trace organic micropollutants (<1 mu g L-1) was evaluated and modeled in drinking water biological filters with sand media from a full-scale plant. The micropollutants included pesticides, pharmaceuticals, and personal care products, some of which are endocrine disrupting chemicals, and represent a wide range of uses, chemical structures, adsorbabilities, and biodegrad…	10.1021/es301428e
270	J. A. Zdarta, K.: Frankowski, R.: Zgola-Grzeskowiak, A.: Ehrlich, H.: Jesionowski, T.	2018	Science of the Total Environment	The effect of operational parameters on the biodegradation of bisphenols by Trametes versicolor laccase immobilized on Hippospongia communis spongin scaffolds	Due to the rapid growth in quantities of phenolic compounds in wastewater, the development of efficient and environmentally friendly methods for their removal becomes a necessity. Thus, in a presented work, for the first time, a novel material, Hippospongia communis spongin-based scaffold, was used as a biopolymeric support for the immobilization of laccase from Trametes versicolor. The resulting…	10.1016/j.scitotenv.2017.09.213
273	J. L. T.-B. Zavala-Aguirre, O.: Zamora-Perez, A. L.	2007	Journal of Environmental Science and Health Part a-Toxic/Hazardous Substances & Environmental Engineering	Aquatic ecotoxicology approaches in Western Mexico	A series of bioindicator organisms for aquatic ecosystems are being maintained under laboratory conditions in order to analyze effects of pollution on aquatic wildlife and potential effects on human health. Growth kinetics of algae Pseudokirchneriella subcapitata was used to evaluate effects of the surfactant nonilphenol (NP). Brachionus calyciflorus was used to set up a model of endocrine disrup…	10.1080/10934520701480953
275	K. O. Zatloukalova, L.: Koci, K.: Capek, L.: Matej, Z.: Snajdhaufova, H.: Ryczkowski, J.: Slowik, G.	2017	Iranian Journal of Chemistry & Chemical Engineering-International English Edition	Photocatalytic Degradation of Endocrine Disruptor Compounds in Water over Immobilized TiO2 Photocatalysts	Recently, the fate of endocrine disruptors in environmentally relevant samples has attracted considerable attention. Semiconductor photocatalysis may offer an appealing methodology to treat such contaminants. In this respect, the simultaneous degradation of synthetic hormones employing UV irradiation and TiO2 as the photocatalyst was investigated. Our interest was focused on designing a photocata…
276	P. K. W. Zarzycki, E.: Baran, M. J.	2009	Journal of Chromatography A	Determination of endocrine disrupting compounds using temperature-dependent inclusion chromatography II. Fast screening of free steroids and related low-molecular-mass compounds fraction in the environmental samples derived from surface waters, treated and untreated sewage waters as well as activated sludge material	In the present work solid-phase extraction protocol based on C18 tubes and organic water washing solvents as well as isocratic HPLC procedure focused oil quantification of free steroids and related low-molecular-mass endocrine disrupting compounds (EDCs), characterized by different polarity varied from estetrol to progesterone, were studied. Described separation method involves temperature-depend…	10.1016/j.chroma.2009.03.066
277	P. K. S. Zarzycki, M. M.: Zarzycka, M. B.: Bartoszuk, M. A.: Wlodarczyk, E.: Baran, M. J.	2011	Journal of Steroid Biochemistry and Molecular Biology	Temperature-controlled micro-TLC: A versatile green chemistry and fast analytical tool for separation and preliminary screening of steroids fraction from biological and environmental samples	This paper is a continuation of our previous research focusing on development of micro-TLC methodology under temperature-controlled conditions. The main goal of present paper is to demonstrate separation and detection capability of micro-TLC technique involving simple analytical protocols without multi-steps sample pre-purification. One of the advantages of planar chromatography over its column c…	10.1016/j.jsbmb.2011.05.007
278	M. H. R. Zarghi, A.: Jorfi, S.: Jaafarzadeh, N.	2019	Chemical and Biochemical Engineering Quarterly	Removal of Estrogen Hormones (17 beta-Estradiol and Estrone) from Aqueous Solutions Using Rice Husk Silica	The aim of this study was to investigate the removal of estrogen hormones (17 beta-estradiol and estrone) from aqueous solutions using rice husk extracted silica. Rice husk was collected from rice factories in Mazandaran province (Iran) and the adsorbent was prepared in a furnace at 800 degrees C for 4 h, after acid leaching with hydrochloric and sulfuric acid mixture. Optimal operating parameter…	10.15255/cabeq.2018.1542
279	O. D.-R. Zapata-Perez, M.: Dominguez, J.: Chan, R.: Ceja, V.: Gold-Bouchot, G.	2005	Ecotoxicology and Environmental Safety	Preliminary studies of biochemical changes (ethoxycoumarin O-deethylase activities and vitellogenin induction) in two species of shrimp (Farfantepenaeus duorarum and Litopenaeus setiferus) from the Gulf of Mexico	Several investigations have demonstrated that the increase in chemicals in the environment may have caused effects on aquatic life and wildlife. The impact from oil production activities on the benthic community structure and shrimp (Farfantepenaeus duorarum and Litopenaeus setiferus) biochemical markers were studied in the Gulf of Mexico, which is heavily contaminated by polycyclic aromatic hydr…	10.1016/j.ecoenv.2004.08.008
280	O. C.-M. Zapata-Perez, V.: Olmos, M. R.: Perez, M. T.: Del Rio-Garcia, M.: Yarto, M.: Mendoza-Cantu, A.: Ize-Lema, A. I.: Gavilan-Garcia, A.: Sanchez, Teyer: Felipe, L.: Gold-Bouchot, G.	2007	Journal of Environmental Science and Health Part a-Toxic/Hazardous Substances & Environmental Engineering	Ecotoxicological effects of POPs on ariidae Ariopsis felis (Linnaeus, 1766) from three coastal ecosystems in the Southern Gulf of Mexico and Yucatan Peninsula	Persistent Organic Pollutants (POPs) are still used for agricultural and disease vector control, as well as for industrial purposes. In the last decades, various studies have shown that fish are sensitive to the toxicological effects of certain POPs, including a large class of endocrine-disrupting chemicals (EDCs). In the present study, the relationship between of POPs and their effects using vit…	10.1080/10934520701480961
283	X. H. C. Zang, Q. Y.: Hou, M. Y.: Wang, C.: Wang, Z.	2015	Analytical Methods	Graphene grafted magnetic microspheres for solid phase extraction of bisphenol A and triclosan from water samples followed by gas chromatography-mass spectrometric analysis	Graphene grafted magnetic microspheres were prepared and used as the adsorbent for magnetic solid phase extraction (MSPE) of bisphenol A and triclosan from water samples prior to their determination by gas chromatography-mass spectrometric (GC-MS) detection. A new customized ground-glass stoppered conical flask with a side tube was used for MSPE operations to simplify the separation of the magnet…	10.1039/c5ay01578b
284	K. K. Zang, F.: Kasuga, I.: Furumai, H.: Yagi, O.	2008	Systematic and Applied Microbiology	Analysis of the phylogenetic diversity of estrone-degrading bacteria in activated sewage sludge using microautoradiography-fluorescence in situ hybridization	In situ uptake of [2,4.6,7-H-3(N)]estrone ([H-3]E1) by the major phylogenetic groups present in activated sludge samples from two different municipal wastewater treatment plants was investigated using microautoradiography-fluorescence in situ hybridization (MAR-FISH). Approximately 1-2% of the total cells confined in the samples by an EUB probe mix contributed to E1 assimilation. Almost all the d…	10.1016/j.syapm.2008.03.005
286	M. J. R. Zambrano, G. E.: Bonifacio, A. F.: Filippi, I.: Ame, M. V.: Bonansea, R. I.: Hued, A. C.	2018	Science of the Total Environment	Effects of water quality on aspects of reproductive biology of Cnesterodon decemmaculatus	The Suquia River basin (Cordoba, Argentina) is under a strong negative impact due to multiple sources of anthropic pollution. The main goal of our study was to evaluate if variations in the water quality of Suquia river basin affect the reproductive biology of Cnesterodon decemmaculatus and determine if the responses provided by the species can be considered as biomarkers of river quality. This a…	10.1016/j.scitotenv.2018.07.084
292	I. Z. Zaibel, D.: Groisman, L.: Arnon, S.	2016	Science of the Total Environment	Impact of treated wastewater reuse and floods on water quality and fish health within a water reservoir in an arid climate	Treated wastewater (TWW) reuse for agricultural irrigation is a well-established approach to coping with water shortages in semi-arid and arid environments. Recently, additional uses of TWW have emerged, including streamflow augmentation and aquatic ecosystem restoration. The purpose of the current study was to evaluate the water quality and fish health, in an artificial reservoir located in an a…	10.1016/j.scitotenv.2016.03.099
294	A. M. S. Zahari, C. W.: Sathishkumar, P.: Yusoff, A. R. M.: Gu, F. L.: Buang, N. A.: Woei-Jye, L.: Gohari, R. J.: Yusop, Z.	2018	Journal of Environmental Chemical Engineering	A reusable electrospun PVDF-PVP-MnO2 nanocomposite membrane for bisphenol A removal from drinking water	In this study, polyvinylidene fluoride (PVDF) nanocomposite membranes with different fillers were fabricated using electrospinning technique. The physico-chemical properties of electrospun membranes such as PVDF (NF1), PVDF-polyvinyl pyrrolidone (PVP) (NF2), PVDF-activated carbon (AC) (NF3), PVDF-MnO2 (NF4), PVDF-PVP-AC (NF5), and PVDF-PVP-MnO2 (NF6) were assessed using field emission scanning el…	10.1016/j.jece.2018.08.073
298	A. C. Zacharakis, E.: Binas, V.: Frontistis, Z.: Venieri, D.: Mantzavinos, D.	2013	International Journal of Photoenergy	Solar Photocatalytic Degradation of Bisphenol A on Immobilized ZnO or TiO2	The removal of bisphenol A(BPA) under simulated solar irradiation and in the presence of either TiO2 or ZnO catalysts immobilized onto glass plates was investigated. The effect of various operating conditions on degradation was assessed including the amount of the immobilized catalyst (36.1-150.7 mg/cm(2) for TiO2 and 0.5-6.8 mg/cm(2) for ZnO), initial BPA concentration (50-200 mu g/L), treatment…	10.1155/2013/570587
299	A. C. Zaccaroni, A.: Altamura, G.: Silvi, M.: Di Vaia, R.: Formigaro, C.: Borzacchiello, G.	2014	Chemosphere	Elements levels in dogs from "triangle of death" and different areas of Campania region (Italy)	In the last twenty years, many concerns have raised in Campania region (Southern Italy) about illegal waste dumping and toxic waste and their possible adverse effects on health. Many human activities are considered to be important sources of environmental pollutants, elements among them. In this study, pet dogs were enrolled as environmental sentinels from three different areas of Campania, with …	10.1016/j.chemosphere.2014.03.041
300	B. S. Yurdakok-Dikmen, C.: Tekin, K.: Kuzukiran, O.: Daskin, A.: Filazi, A.	2019	Cytotechnology	Effects of phthalates on bovine primary testicular culture and spermatozoa	Among environmental endocrine-active chemicals, phthalates, commonly known as plasticizers, disrupt the development of the male reproductive tract. In this study, the effects of phthalates (DIBP, BBP, DINP, DBP, DEP, DEHP and DMP) were evaluated on cultures of bovine primary male reproductive cells (n = 3) and spermatozoa (n = 4). Epididymal (caput and corpus epididymis), testicular (parenchymal …	10.1007/s10616-019-00336-z
301	B. K. Yurdakok-Dikmen, O.: Filazi, A.: Kara, E.	2016	Journal of Water and Health	Measurement of selected polychlorinated biphenyls (PCBs) in water via ultrasound assisted emulsification-microextraction (USAEME) using low-density organic solvents	Despite bans and restrictions for their adverse health effects including endocrine disruption, due to their stability in the environment, polychlorinated biphenyls (PCBs) are still of concern for their residues in several matrices. This study employed low-density ultrasound-assisted emulsification-microextraction (USAEME) to measure selected PCBs (28, 52, 101, 118, 138, 153, and 180) in water sam…	10.2166/wh.2015.177
305	Y. Z. Yuan, X. W.: Lin, H. Z.: Li, Y. Y.: Yang, M.: Liu, X. L.: Deng, C. H.: Fan, Z. Q.	2020	Talanta	Development of a hydrophilic magnetic amino-functionalized metal-organic framework for the highly efficient enrichment of trace bisphenols in river water samples	Bisphenols, a typical pollutant with endocrine acting the scientific attention for their ascertained toxicity and wide uses. The magnetic Zr-MOFs (Fe3O4@PDA@UiO-66-NH2), functionalized with amino groups and proved by a series of material characterization techniques, were successfully prepared as adsorbents for magnetic solidphase extraction (MSPE) of five bisphenols (including bisphenol A, bisphe…	10.1016/j.talanta.2020.120713
306	X. X. G. Yuan, N.: Gao, X.: Qiu, D. C.: Xu, R.: Sun, Z. L.: Jiang, Z. G.: Liu, J. S.: Li, H. D.	2019	Sensors and Actuators B-Chemical	Nanopyramid boron-doped diamond electrode realizing nanomolar detection limit of 4-nonylphenol	In this paper, a nanopyramid boron-doped diamond (BDD) electrode is prepared by hydrogen-plasma treating conventional chemical vapor deposition BDD films. The nanopyramid grains are formed by a vaporization and secondary nucleation on BDD surface to test the trace level of an environmental hormone pollutant of 4-nonylphenol (4-NP). Voltammetry of 4-NP investigated on this electrode reveals the ir…	10.1016/j.snb.2018.11.011
307	X. T. Y. Yuan, X. L.: Zhang, A. G.: Ma, X. D.: Gao, H.: Na, G. S.: Zong, H. M.: Liu, G. Z.: Sun, Y. G.	2017	Marine Pollution Bulletin	Distribution, potential sources and ecological risks of two persistent organic pollutants in the intertidal sediment at the Shuangtaizi Estuary, Bohai Sea of China	Spatial distribution, source apportionment, and potential ecological risks of sixteen polycyclic aromatic hydrocarbons (PAHs) and seven endocrine disrupting compounds (EDCs) in the intertidal sediment at the Shuangtaizi Estuary, Bohai Sea of China were analyzed. Results showed that the total PAH concentrations ranged from 28.79 ng g(-1) dw to 281.97 ng g(-1), dw (mean: 115.92 ng g(-1) dw) and the…	10.1016/j.marpolbul.2016.09.058
310	S. H. G. Yuan, N.: Alshawabkeh, A. N.: Gu, A. Z.	2013	Chemosphere	Efficient degradation of contaminants of emerging concerns by a new electro-Fenton process with Ti/MMO cathode	The performance of a new electro-Fenton process with Ti-based mixed metal oxides (Ti/MMO) cathode, a dimensionally stable electrode, is evaluated for degrading contaminants of emerging concerns (CECs) in aqueous solutions. Bisphenol A (422 mu g L-1) is completely degraded in an undivided cell using Ti/MMO as the cathode in the presence of 6.9 mg L-1 Fe2+ within 20 min under conditions of pH 4 and…	10.1016/j.chemosphere.2013.09.051
311	Q. S. Yuan, D. D.: Bartelt-Hunt, S. L.	2013	Science of the Total Environment	Potential water quality impacts originating from land burial of cattle carcasses	Among the conventional disposal methods for livestock mortalities, on-farm burial is a preferred method, but the potential water quality impacts of animal carcass burial are not well understood. Typically, on-farm burial pits are constructed without liners and any leachate produced may infiltrate into soil and groundwater. To date, no information is available on temporal trends for contaminants i…	10.1016/j.scitotenv.2013.03.083
313	K. X. Yuan, S. R.: Jiang, X. T.: Yang, L. H.: Chen, B. W.: Luan, T. G.: Lin, L.: Tam, N. F. Y.	2017	Marine Pollution Bulletin	Effects of endocrine disrupting chemicals (EDCs) on bacterial communities in mangrove sediments	The diversity and composition of bacterial communities in mudflat and mangrove sediments were investigated under the stresses of endocrine-disrupting chemicals (EDCs) using high-throughput sequencing technique. Bacterial diversity in the original sediments was highest among all samples, followed by non-sterilized and sterilized sediments after 84-day incubation. Proteobacteria were the predominan…	10.1016/j.marpolbul.2017.06.035
314	K. K. Yuan, H. N.: Yue, Z. F.: Yang, L. H.: Lin, L.: Wang, X. W.: Luan, T. G.	2015	Analytica Chimica Acta	Determination of 13 endocrine disrupting chemicals in sediments by gas chromatography-mass spectrometry using subcritical water extraction coupled with dispersed liquid-liquid microextraction and derivatization	In this study, a sample pretreatment method was developed for the determination of 13 endocrine disrupting chemicals (EDCs) in sediment samples based on the combination of subcritical water extraction (SWE) and dispersed liquid-liquid microextraction (DLLME). The subcritical water that provided by accelerated solvent extractor (ASE) was the sample solution (water) for the following DLLME and the …	10.1016/j.aca.2015.02.011
317	G. D. Yuan	2004	Journal of Environmental Science and Health Part a-Toxic/Hazardous Substances & Environmental Engineering	Natural and modified nanomaterials as sorbents of environmental contaminants	Nanotechnology is a revolutionary scientific and engineering concept that will have a large impact on our life. A core piece of this technology is the production of nanomaterials for electronic, chemical, medical, pharmaceutical, and environmental applications. In the last case, natural and modified natural nanomaterials would be good reference points for comparison of the functionality, cost, an…	10.1081/lesa-200027022
318	F. H. Yuan, C.: Hu, X. X.: Qu, J. H.: Yang, M.	2009	Water Research	Degradation of selected pharmaceuticals in aqueous solution with UV and UV/H2O2	The degradation of four pharmaceutical compounds (PhACs), ibuprofen (IBU), diphenhydramine (DP), phenazone (PZ), and phenytoin (PHT) was investigated via ultraviolet (UV) photolysis and UV/H2O2 process with a low-pressure (LP) LTV lamp. For each PhAC tested, direct photolysis quantum yields at 254 nm were found to be ranging from 6.32 x 10(-2) to 2.79 x 10(-1) mol E-1 at pH 7. The second-order ra…	10.1016/j.watres.2009.01.008
319	Z. R. P. Yu, S.: Huck, P. M.	2008	Water Research	Adsorption characteristics of selected pharmaceuticals and an endocrine disrupting compound - Naproxen, carbamazepine and nonylphenol - on activated carbon	The adsorption of two representative pharmaceutically active compounds (PhACs) (naproxen and carbamazepine) and one endocrine disrupting compound (nonylphenol) were evaluated on two types of activated carbon. When determining their isotherms at environmentally relevant concentration levels, it was found that at this low concentration range (10-800 ng/L), removals of the target compounds were cont…	10.1016/j.watres.2008.02.020
320	Z. R. P. Yu, S.: Huck, P. M.	2007	Journal of Chromatography A	Optimizing gas chromatographic-mass spectrometric analysis of selected pharmaceuticals and endocrine-disrupting substances in water using factorial experimental design	An analytical method based on gas chromatography-mass spectrometry (GC-MS) has been developed to simultaneously determine selected acidic and neutral pharmaceuticals and endocrine-disrupting substances in surface and tap water. Solid-phase extraction (SPE) with Oasis HLB cartridges is followed by derivatization of the target analytes in the eluted extract. Derivatization was systematically optimi…	10.1016/j.chroma.2007.02.047
321	Z. Q. X. Yu, B. H.: Huang, W. L.: Peng, P.	2004	Environmental Toxicology and Chemistry	Sorption of steroid estrogens to soils and sediments	Steroid estrogens at sub-micrograms per liter levels are frequently detected in surface water, and increasingly cause public concern of their potential impacts on ecosystems and human health. Assessing the environmental fate and risks of steroid estrogens requires accurate characterization of various physicochemical and biological processes involving these chemicals in aquatic systems. This paper…	10.1897/03-192
322	Z. Q. H. Yu, W. L.	2005	Environmental Science & Technology	Competitive sorption between 17 alpha-ethinyl estradiol and naphthalene/phenanthrene by sediments	Steroid hormones such as 17 alpha-ethinyl estradiol (EE2) have been frequently detected at various levels in surface waters downstream of many municipal wastewater treatment facilities. Their fate, transport, and environmental risk are currently not well characterized. This study examined the competitive sorption between EE2 and two aromatic hydrocarbon compounds, phenanthrene and naphthalene, by…	10.1021/es048558k
323	Z. P. Yu, S.: Huck, P. M.	2009	Environmental Science & Technology	Adsorption of Selected Pharmaceuticals and an Endocrine Disrupting Compound by Granular Activated Carbon. 2. Model Prediction	The adsorption of two representative pharmaceutically active compounds (PhACs)-naproxen and carbamazepine and one endocrine disrupting compound (EDC)-nonylphenol was studied in pilot-scale granular activated carbon (GAC) adsorbers; using post-sedimentation (PS) water from a full-scale drinking water treatment plant. Acidic naproxen broke through fastest while nonylphenol was removed best,which wa…	10.1021/es7032185
324	Z. P. Yu, S.: Huck, P. M.	2009	Environmental Science & Technology	Adsorption of Selected Pharmaceuticals and an Endocrine Disrupting Compound by Granular Activated Carbon. 1. Adsorption Capacity and Kinetics	The adsorption of two representative PhACs (naproxen and carbamazepine) and one EDC (nonylphenol) were evaluated on two granular activated carbons (GAC). The primary objective was to investigate preloading effects by natural organic matter (NOM) on adsorption capacity and kinetics under conditions and concentrations (i.e., ng/L) relevant for drinking water treatment Isotherms demonstrated that al…	10.1021/es801961y
325	Y. Z. Yu, H. Y.: Hou, S. G.: Sun, H. W.	2009	Chemosphere	Nonylphenol ethoxylates and their metabolites in sewage treatment plants and rivers of Tianjin, China	Nonylphenol polyethoxylates (NPnEO) and nonylphenol (NP) have provoked much environmental concern because of their weak estrogenic activities. We monitored NPnEO and their metabolites in rivers in Tianjin and in a sewage treatment plant of Tianjin monthly for 1 year. The total concentrations of NPnEO and NP in influent, up to 47.2 mu g L-1 in August, were higher in summer than in other seasons. D…	10.1016/j.chemosphere.2009.06.036
326	Y. Y. H. Yu, Q. X.: Cui, J. L.: Zhang, K.: Tang, C. M.: Peng, X. Z.	2011	Analytical and Bioanalytical Chemistry	Determination of pharmaceuticals, steroid hormones, and endocrine-disrupting personal care products in sewage sludge by ultra-high-performance liquid chromatography-tandem mass spectrometry	A sensitive method has been developed and validated for the determination of diverse groups of pharmaceuticals, steroid hormones, and hormone-like personal care products in sewage sludge. Samples were extracted by ultrasonic-assisted extraction followed by solid-phase extraction cleanup. For determination of estrogens and hormone-like phenolic compounds, sample extracts were further derivatized w…	10.1007/s00216-010-4295-2
327	Y. Y. H. Yu, Q. X.: Wang, Z. F.: Zhang, K.: Tang, C. M.: Cui, J. L.: Feng, J. L.: Peng, X. Z.	2011	Journal of Environmental Monitoring	Occurrence and behavior of pharmaceuticals, steroid hormones, and endocrine-disrupting personal care products in wastewater and the recipient river water of the Pearl River Delta, South China	The occurrence and behavior of beta-blockers, antiepileptic drug carbamazepine and its metabolites, X-ray contrast agent iopromide, natural and synthetic hormones, and several groups of hormone-like personal care products (PCPs), including antiseptics (triclocarban, triclosan, and 2-phenylphenol), parabens and bisphenol A, were investigated in municipal wastewater, sewage sludge, and urban river …	10.1039/c0em00602e
328	Y. W. Yu, L. S.	2015	Frontiers of Environmental Science & Engineering	Determination and occurrence of endocrine disrupting compounds, pharmaceuticals and personal care products in fish (Morone saxatilis)	Endocrine disrupting compounds (EDCs), pharmaceuticals and personal care products (PPCPs) have attracted much attention due to widespread contamination in aquatic environment. In this study, we determined 13 EDCs and PPCPs in fish blood, bile and muscle by using gas chromatography-mass spectrometry (GC-MS). The limits of quantitation (LOQ) were in the ranges of 0.23-2.54, 0.22-2.36 ng.mL(-1), and…	10.1007/s11783-014-0640-6
329	Y. W. Yu, L. S.: Chang, A. C.	2013	Science of the Total Environment	Seasonal variation of endocrine disrupting compounds, pharmaceuticals and personal care products in wastewater treatment plants	The occurrence of 14 endocrine disrupting compounds (EDCs), pharmaceuticals and personal care products (PPCPs) in influents, effluents and sludge from five wastewater treatment plants (WWTPs) in southem California was studied in winter and summer. All 14 compounds were detected in influent samples from the five WWTPs except for estrone. Paracetamol, naproxen and ibuprofen were the dominant compou…	10.1016/j.scitotenv.2012.10.001
330	Y. W. Yu, L. S.	2012	Talanta	Analysis of endocrine disrupting compounds, pharmaceuticals and personal care products in sewage sludge by gas chromatography-mass spectrometry	Endocrine disrupting compounds (EDCs) and pharmaceuticals and personal care products (PPCPs) have been acknowledged as emerging pollutants due to widespread contamination in environment. A rapid and reliable analytical method, based on ultrasonic extraction, clean up on Envi-carb cartridge, derivatized with N-tert-butyldimethylsilyl-N-methyltrifluoroacetamide (MTBSTFA), and analyzed by gas chroma…	10.1016/j.talanta.2011.12.023
331	Y. W. Yu, L. S.	2011	Journal of Chromatography A	Comparison of four extraction methods for the analysis of pharmaceuticals in wastewater	As one category of the most urgent emerging pollutants, pharmaceuticals have provoked much public and scientific attention due to widespread contamination in aquatic environment. In this study, two active methods by Oasis HLB and MCX and two passive methods by XAD-16 and XAD-16/7 were evaluated for determining the concentrations of 10 pharmaceuticals (carbamazepine, clofibric acid, diclofenac, ge…	10.1016/j.chroma.2011.02.050
332	Y. L. Yu, Y.: Wu, L. S.	2013	Environmental Science and Pollution Research	Sorption and degradation of pharmaceuticals and personal care products (PPCPs) in soils	Pharmaceuticals and personal care products (PPCPs) are one class of the most urgent emerging contaminants, which have drawn much public and scientific concern due to widespread contamination in aquatic environment. Most studies on the environmental fate and behavior of PPCPs have focused on nonsteroidal anti-inflammatory drugs. Some other compounds with high concentrations were less mentioned. In…	10.1007/s11356-012-1442-7
334	Y. C. Yu, Y. H.: Choi, J.: Choi, S.: Maeng, S. K.	2018	Science of the Total Environment	Multi-barrier approach for removing organic micropollutants using mobile water treatment systems	The diversity of organic micropollutants (OMPs) in aquatic environments has been increasing rapidly during the last decade. Therefore, it is important to monitor and attenuate emerging contaminants before they can negatively affect the aquatic environment. However, due to the diversity and complexity of OMPs, there are limitations to using a single method for treating a combination of these pollu…	10.1016/j.scitotenv.2018.05.079
335	X. S. Yu, Y.: Jiang, C. Z.: Sun, X. M.: Gao, Y.: Wang, Y. P.: Zhang, H. Q.: Song, D. Q.	2012	Talanta	Magnetic solid-phase extraction of five pyrethroids from environmental water samples followed by ultrafast liquid chromatography analysis	In this study, the polystyrene-coated magnetic nanoparticles (MNPs/PSt) were successfully prepared and characterized by Fourier transform infrared spectroscopy, transmission electron microscopy and vibrating sample magnetometry. The as-prepared MNPs/PSt were used as the adsorbent in magnetic solid phase extraction of five pyrethroids, including lambda-cyhalothrin, deltamethrin, esfenvalerate, per…	10.1016/j.talanta.2012.07.022
336	X. H. X. Yu, J. C.: Yao, H.: Wu, Q.: Venkatesan, A. K.: Halden, R. U.: Kannan, K.	2015	Journal of Hazardous Materials	Occurrence and estrogenic potency of eight bisphenol analogs in sewage sludge from the US EPA targeted national sewage sludge survey	As health concerns over bisphenol A (BPA) in consumer products are mounting, this weak estrogen mimicking compound is gradually being replaced with structural analogs, whose environmental occurrence and estrogen risks are not well understood yet. We used high performance liquid chromatography-tandem mass spectrometry (HPLC-MS/MS) to determine the concentrations of eight bisphenol analogs in 76 se…	10.1016/j.jhazmat.2015.07.012
337	T. H. L. Yu, A. Y. C.: Lateef, S. K.: Lin, C. F.: Yang, P. Y.	2009	Chemosphere	Removal of antibiotics and non-steroidal anti-inflammatory drugs by extended sludge age biological process	Removal of four antibiotics (sulfamethoxazole, sulfadimethoxine, sulfamethazine and trimethoprim) and four non-steroidal anti-inflammatory drugs (acetaminophen, ibuprofen, ketoprofen and naproxen) using extended sludge age biological process was investigated. The sludge age of the biological system was greater than 200 d. Hydraulic retention time of 12 h was maintained throughout the experiment. …	10.1016/j.chemosphere.2009.07.049
340	Q. M. G. Yu, J. J.: Zong, X. Y.: Zhang, Y.: Xu, K.: Hu, H. D.: Deng, Y. F.: Zhao, F. Z.: Ren, H. Q.	2019	Science of the Total Environment	Occurrence and removal of progestagens in municipal wastewater treatment plants from different regions in China	Progestagens discharged from municipal wastewater treatment plants (WWTPs) have increasingly gained attention due to their potential risks to the aquatic organisms. However, limited information is available on the occurrence and removal of various progestagens in WWTPs in different cities of China. This work investigated the occurrence and removal of 11 progestagens in 21 WWTPs from 19 Chinese ci…	10.1016/j.scitotenv.2019.02.327
345	J. Z. Yu, J.: Luo, Y.: Yang, X. S.: Yang, J.: Yang, Y.: Yang, J. Q.: Xu, J.	2017	International Journal of Environmental Health Research	Pollution by Nonylphenol in river, tap water, and aquatic in an acid rain-plagued city in southwest China	Objective: Nonylphenol (NP) has provoked much environmental concern because of their weak estrogenic activities; however, few data are available on the environmental levels of the chemical in China. Method: Environmental or river samples were assayed for NP by high-performance liquid chromatography (HPLC) technique. Results: The concentration for NP measured in Xiangjiang River, ranging from 0.17…	10.1080/09603123.2017.1332345
347	J. N. Z. Yu, Z. L.: Zhang, H.: Shen, X. L.: Qiu, Y. L.: Yin, D. Q.: Wang, S. B.	2020	Chemical Engineering Journal	Persistent free radicals on N-doped hydrochar for degradation of endocrine disrupting compounds	Metal-free carbocatalysts are raising increased interest in advanced oxidation processes (AOPs) for green degradation of aqueous organic pollutants. In the present study, a series of N-doped hydrochars (NHCs) was prepared from pinewood biomass and used in carbocatalysis toward catalytic peroxymonosulfate (PMS) activation to degrade refractory endocrine disrupting compounds. Nitrogen-doping was fo…	10.1016/j.cej.2020.125538
348	C. P. C. Yu, K. H.	2009	Chemosphere	Occurrence of pharmaceuticals and personal care products along the West Prong Little Pigeon River in east Tennessee, USA	Presence of pharmaceuticals and personal care products (PPCPs) in the environment has received a great attention due to their potential impacts on public health. This study examined the occurrence of PPCPs in West Prong Little Pigeon River in east Tennessee. As wastewater is a major source for environmental occurrence of PPCPs, both wastewater and river water samples were analyzed for nine target…	10.1016/j.chemosphere.2009.03.043
349	B. Q. Z. Yu, R. R.: Liu, P. Y.: Zhang, Y. J.: Zhang, Y. N.: Bai, Y.	2015	Journal of Chromatography A	Determination of nine hydroxylated polybrominated diphenyl ethers in water by precolumn derivatization-gas chromatography-mass spectrometry	Hydroxylated polybrominated diphenyl ethers (OH-PBDEs), acting as emerging endocrine disruptors, have aroused more and more concern recently. Produced from natural source or metabolism of PBDEs, OH-PBDEs are more toxic than their parent compounds. However, few analytical methods are available for sensitive determination of these compounds especially in water. In this study, a method of determinat…	10.1016/j.chroma.2015.09.081
350	M. H. G. Young, R. L.: Conkle, J. L.: McCullough, M.: Devitt, D. A.: Wright, L.: Vanderford, B. J.: Snyder, S. A.	2014	Journal of Environmental Quality	Field-Scale Monitoring of Pharmaceutical Compounds Applied to Active Golf Courses by Recycled Water	The scarcity of potable water in arid and semiarid environments has led to the wider use of recycled water for irrigating agricultural fields, parks, golf courses, and other areas. One concern using recycled water as a source of irrigation has been the presence, fate, and transport of pharmaceutical compounds in water that percolates below the root zone of plants; however, very few multiyear fiel…	10.2134/jeq2013.07.0299
352	J. I. Young, L.: Sperry, A.: Blazer, V.	2014	Environmental Monitoring and Assessment	A landscape-based reconnaissance survey of estrogenic activity in streams of the upper Potomac, upper James, and Shenandoah Rivers, USA	Endocrine-disrupting compounds (EDCs) are becoming of increasing concern in waterways of the USA and worldwide. What remains poorly understood, however, is how prevalent these emerging contaminants are in the environment and what methods are best able to determine landscape sources of EDCs. We describe the development of a spatially structured sampling design and a reconnaissance survey of estrog…	10.1007/s10661-014-3801-y
353	L. H. N. You, V. T.: Pal, A.: Chen, H. T.: He, Y. L.: Reinhard, M.: Gin, K. Y. H.	2015	Science of the Total Environment	Investigation of pharmaceuticals, personal care products and endocrine disrupting chemicals in a tropical urban catchment and the influence of environmental factors	Previous studies showed the presence of multiple emerging organic contaminants (EOCs) in urban surface waters of Singapore even though there are no obvious direct wastewater discharges. In this study, we investigated the occurrence and distribution of 17 pharmaceuticals and personal care products (PPCPs) and endocrine disruptive compounds (EDCs) in a tropical urban catchment of Singapore. Monthly…	10.1016/j.scitotenv.2015.06.041
355	Y. S. Yoshinouchi, S.: Lee, J. S.: Hirano, M.: Suzuki, K. T.: Kim, E. Y.: Iwata, H.	2019	Ecotoxicology and Environmental Safety	In vitro assessment of effects of persistent organic pollutants on the transactivation of estrogen receptor alpha and beta (ER alpha and ER beta) from the Baikal seal (Pusa sibirica)	To assess the effect of exposure to persistent organic pollutants (POPs) on the estrogen receptor (ER) signaling pathway in Baikal seals (Pusa sibirica), we investigated the molecular characterizations and functions of two Baikal seal ER (bsER) isoforms, bsER alpha and bsER beta. The bsER alpha and bsER beta cDNA clones isolated have an open reading frame of 595 and 530 amino acid residues, respe…	10.1016/j.ecoenv.2019.06.033
356	M. K. Yoshikane, W. R.: Shibata, Y.: Inoue, M.: Yanai, T.: Kamata, R.: Edmonds, J. S.: Morita, M.	2006	Journal of Environmental Monitoring	Very high concentrations of DDE and toxaphene residues in crocodiles from the Ord River, Western Australia: an investigation into possible endocrine disruption	Organochlorine pesticide concentrations, particularly those of the DDT family and of toxaphene, were measured by gas chromatography in samples of liver and body fat taken from Australian freshwater crocodiles Crocodylus johnstoni at three locations along the Ord River in Western Australia. The three sampling sites were the irrigation area, downstream of the irrigation area, and well upstream of t…	10.1039/b518059g
357	Y. I. Yoshida, A.: Murakami, M.: Murakami, T.: Fujimoto, H.: Takeda, K.: Suzuki, P.: Hori, M.	2007	Journal of the Air & Waste Management Association	Determination of nonylphenol ethoxylates and octylphenol ethoxylates in environmental samples using C-13-labeled surrogate compounds	Alkylphenol polyethoxylates (APEOs) have been widely used as nonionic surfactants in a variety of industrial and commercial products. Typical compounds are nonylphenol polyethoxylates (NPEOs) and octylphenol polyethoxylates (OPEOs), which serve as precursors to nonylphenol (NP) and octylphenol (OP), respectively. NP and 4-t-OP are known to have endocrine disrupting effects on fish (medaka, Oryzia…	10.3155/1047-3289.57.10.1164
359	J. E. M. Yordy, M. A. M.: Wilson, R. M.: Wells, R. S.: Hohn, A.: Sweeney, J.: Schwacke, L. H.: Rowles, T. K.: Kucklick, J. R.: Peden-Adams, M. M.	2010	Environmental Toxicology and Chemistry	COMPLEX CONTAMINANT EXPOSURE IN CETACEANS: A COMPARATIVE E-SCREEN ANALYSIS OF BOTTLENOSE DOLPHIN BLUBBER AND MIXTURES OF FOUR PERSISTENT ORGANIC POLLUTANTS	Cetaceans are federally protected species that are prone to accumulate complex mixtures of persistent organic pollutants (POPs), which individually may exert estrogenic or antiestrogenic effects. In the present study it was assessed whether contaminant mixtures harbored by cetaceans are estrogenic or antiestrogenic using a comparative approach. Interactions of antiestrogenic and estrogenic compou…	10.1002/etc.279
361	Y. W. Yoon, P.: Snyder, S. A.: Wert, E. C.: Yoon, J.	2007	Desalination	Removal of endocrine disrupting compounds and pharmaceuticals by nanofiltration and ultrafiltration membranes	With the recent emergence of endocrine disrupting compounds, pharmaceuticals, and personal care products (EDC/PPCPs) as an important potable drinking water and reclaimed wastewater quality issue, our study has investigated the removal of EDC/PPCP`s of 27 compounds by nanofiltration (NF) and ultrafiltration (UF) membranes from various drinking water sources using a dead-end stirred-cell filtration…	10.1016/j.desal.2005.12.033
362	Y. W. Yoon, P.: Snyder, S. A.: Wert, E. C.	2006	Journal of Membrane Science	Nanofiltration and ultrafiltration of endocrine disrupting compounds, pharmaceuticals and personal care products	Reports of endocrine disrupting compounds (EDCs) and pharmaceuticals and personal care products (PPCPs) have raised substantial concern among important potable drinking water and reclaimed wastewater quality issues. Our study investigates the removal of EDC/PPCPs of 52 compounds having different physico-chemical properties (e.g., size, hydrophobicity, and polarity) by nanofiltration (NF) and ultr…	10.1016/j.memsci.2005.06.045
363	Y. R. Yoon, J.: Oh, J.: Choi, B. G.: Snyder, S. A.	2010	Science of the Total Environment	Occurrence of endocrine disrupting compounds, pharmaceuticals, and personal care products in the Han River (Seoul, South Korea)	The occurrence of 31 selected endocrine disrupting compounds (EDCs) and pharmaceuticals and personal care products (PPCPs) in Korean surface waters was investigated. The area was selected since there is a lack of information in the Seoul area on the suspected contamination of rivers by micropollutants, although over 99% of drinking water is produced from surface waters in this area that has a pop…	10.1016/j.scitotenv.2009.10.049
364	S. H. J. Yoon, S.: Lee, S.	2012	Environmental Technology	Oxidation of bisphenol A by UV/S2O82-: Comparison with UV/H2O2	The UV/S2O82- process was applied to decompose bisphenol A (BPA), which is a representative endocrine-disrupting chemical (EDC), and was comared with the UV/H2O2 process. The BPA degradation efficiency by UV/S2O82- was increased by increasing S2O82- concentration or decreasing BPA concentration. The presence of humic acid caused an inhibitory effect. The BPA oxidation rate by UV/S2O82- was increa…	10.1080/09593330.2011.579181
370	H. M. Yokota, N.: Yuasa, A.	2002	Life Sciences	High glucuronidation activity of environmental estrogens in the carp (Cyprinus carpino) intestine	Many adverse effects on carp reproductive organs have been reported to be caused by exposure to environmental estrogens, such as nonylphenol and bisphenol A, which contaminate the aquatic environment. The glucuronidation activities of xenoestrogens (bisphenol A and diethylstilbestrol) and phytoestrogens (coumestrol, genistein and biochanin A), but not nonylphenol and octylphenol, were observed in…	10.1016/s0024-3205(02)01767-8
373	G. G. K. Ying, R. S.: Kolpin, D. W.	2009	Journal of Environmental Monitoring	Occurrence and removal of pharmaceutically active compounds in sewage treatment plants with different technologies	Occurrence of eight selected pharmaceutically active compounds (PhACs; caffeine, carbamazepine, triclosan, gemfibrozil, diclofenac, ibuprofen, ketoprofen and naproxen) were investigated in effluents from fifteen sewage treatment plants (STPs) across South Australia. In addition, a detailed investigation into the removal of these compounds was also carried out in four STPs with different technolog…	10.1039/b904548a
374	G. G. K. Ying, R. S.: Kumar, A.: Mortimer, M.	2009	Science of the Total Environment	Occurrence and implications of estrogens and xenoestrogens in sewage effluents and receiving waters from South East Queensland	We report a survey on the occurrence of estrogens (estrone, E1; 17 beta-estradiol, E2; 17 alpha-ethynylestradiol, EE2) and xenoestrogens (bisphenol-A, BPA: 4-t-octylphenol, 4-t-OP: 4-nonylphenols, 4-NP; and nonylphenol mono- and di-ethoxylates, NPE1 and NPE2) in effluents from five wastewater treatment plants and their receiving waters in South Fast Queensland. The total xenoestrogen concentratio…	10.1016/j.scitotenv.2009.06.002
375	G. G. K. Ying, R. S.: Kumar, A.	2008	Environmental Toxicology and Chemistry	Fate of estrogens and xenoestrogens in four sewage treatment plants with different technologies	The fate and removal of the estrogens 17 beta-estradiol (E-2) estrone (E-1), and 17 alpha-ethynylestradiot (EE2) and of the xenoestrogens bisphenol A (BPA), 4-tert-octylphenol (4-t-OP), 4-nonylphenol (4-NP), and nonylphenol mono- and diethoxylate (NPEO1 and NPEO2, respectively) were investigated in four South Australian sewage treatment plants (STPs; plants A-D) with different treatment technolog…	10.1897/07-046.1
376	G. G. K. Ying, R. S.: Chen, Z. L.	2002	Journal of Environmental Science and Health Part B-Pesticides Food Contaminants and Agricultural Wastes	On-line solid-phase extraction and fluorescence detection of selected endocrine disrupting chemicals in water by high-performance liquid chromatography	A high-performance liquid chromatographic method was developed to analyse selected endocrine disrupting chemicals in water by using automated on-line solid-phase extraction with a fluorescence detector. The excitation and emission wavelengths of the fluorescence detector were 230 nm and 290 rim, respectively. The selected endocrine disrupting chemicals include hormone steroids such as estradiol (…	10.1081/pfc-120003100
379	K. Y. Yin, F. B.: Liu, D. Y.: Xie, Z. H.: Chen, L. X.	2016	Sensors and Actuators B-Chemical	Cyanine-based colorimetric and fluorescent probe for the selective detection of diethylstilbestrol in seawater, shrimp and fish samples	The synthetic estrogen drug diethylstilbestrol (DES) plays important roles in the treatment of estrogen deficiency disorders for human beings. The excessive intakes of DES can lead to physiological dysfunction and raise the risk of ovarian cancer, breast cancer and other diseases. However, it is still abused for improving the fat deposition or sex reversal procedure in aquatic economic creatures …	10.1016/j.snb.2015.10.014
382	G. K. Yilmaz, Y.: Vergili, I.: Gonder, Z. B.: Ozhan, G.: Celik, B. O.: Altinkum, S. M.: Bagdatli, Y.: Boergers, A.: Tuerk, J.	2017	Environmental Monitoring and Assessment	Characterization and toxicity of hospital wastewaters in Turkey	The aim of the study was to present first preliminary characterization of Turkish hospital wastewaters, their environmental risk, and a method for toxicity assessment. The hospital wastewater samples were collected from two of the largest medical faculty hospitals and a training and research hospital in Istanbul, Turkey. The samples from the selected hospitals were taken as grab samples on March …	10.1007/s10661-016-5732-2
384	B. K. Yilmaz, Y.	2013	Journal of Liquid Chromatography & Related Technologies	QUANTITATION OF 17-ESTRADIOL IN RABBIT PLASMA BY HIGH-PERFORMANCE LIQUID CHROMATOGRAPHY WITH FLUORESCENCE DETECTION	A new method was developed for the determination of 17 -estradiol in rabbit plasma by reversed-phase high performance liquid chromatography (RP-HPLC) with fluorescence (FL) detection. The method employed one-step extraction of 17 -estradiol from plasma matrix with a mixture of water and ethylacetate (1.9:5, v/v) using estriol as an internal standard. The mobile phase consisted of a mixture of met…	10.1080/10826076.2012.685912
386	N. L. Yildirim, F.: He, M.: Shi, H. C.: Gu, A. Z.	2014	Environmental Science-Processes & Impacts	A portable optic fiber aptasensor for sensitive, specific and rapid detection of bisphenol-A in water samples	Bisphenol A (BPA) is a known endocrine disruptor and one of the most serious environmental contaminants, often present at low levels in various water sources. Therefore, it is very important and necessary to develop a fast, cost-effective, sensitive, and selective method for on-site detection of BPA. Herein, we developed a portable, evanescent, wave fiber-optic aptasensor for rapid, on-site detec…	10.1039/c4em00046c
387	N. L. Yildirim, F.: Gao, C.: He, M.: Shi, H. C.: Gu, A. Z.	2012	Environmental Science & Technology	Aptamer-Based Optical Biosensor For Rapid and Sensitive Detection of 17 beta-Estradiol In Water Samples	Required routine monitoring of endocrine disrupting compounds (EDCs) in water samples, as posed by EPA Unregulated Contaminant Regulation (UCMR3), demands for cost-effective, reliable and sensitive EDC detection methods. This study reports a reusable evanescent wave aptamer-based biosensor for rapid, sensitive and highly selective detection of 17 beta-estradiol, an EDC that is frequently detected…	10.1021/es203624w
388	X. H. Z. Yi, C.: Liu, H. B.: Wu, R. R.: Tian, D.: Ruan, J. J.: Zhang, T.: Huang, M. Z.: Ying, G. G.	2019	Environmental Pollution	Occurrence and distribution of neonicotinoid insecticides in surface water and sediment of the Guangzhou section of the Pearl River, South China	Little information is available about the occurrence of neonicotinoid insecticides in surface water and sediment of the metropolitan regions around the rivers in China. Here we investigate the residual level of neonicotinoids in the Guangzhou section of the Pearl River. At least one or two neonicotinoids was detected in each surface water and sediment, and the total amount of neonicotinoids (Sigm…	10.1016/j.envpol.2019.05.062
390	T. M. Yi, S.: Aga, D. S.: Harper, W. F.	2011	Water Research	Exploring 17 alpha-ethinylestradiol removal, mineralization, and bioincorporation in engineered bioreactors	This research investigated removal, mineralization, and bioincorporation of 17 alpha-ethinylestradiol (EE2) in membrane bioreactors and conventional bioreactors. When the influent EE2 concentration was >50 mu g/L, the membrane bioreactor (MBR) biomass removed more EE2 than conventional bioreactor (CBR) biomass in continuous tests, likely because the sorption partitioning coefficients are higher f…	10.1016/j.watres.2010.10.022
396	X. G. Ye, X. S.: Cui, X.: Zhang, X.: Zhang, H.: Wang, M. K.: Qiu, L.: Chen, S. H.	2012	Journal of Environmental Monitoring	Occurrence and removal of endocrine-disrupting chemicals in wastewater treatment plants in the Three Gorges Reservoir area, Chongqing, China	Concentrations of six endocrine-disrupting compounds (EDCs), bisphenol A (BPA), estrone (E-1), 17 beta-estradiol (E-2), estriol (E-3), 17 alpha-ethynylestradiol (EE2) and diethylstilbestrol (DES), were assessed in influents, effluents and excess sludge in ten municipal wastewater treatment plants (WWTPs) in the Three Gorges Reservoir (TGR) area, Chongqing, China. Three types of activated sludge t…	10.1039/c2em30258f
397	T. T. W. Ye, Z. S.: Spinney, R.: Dionysiou, D. D.: Luo, S.: Chai, L. Y.: Yang, Z. H.: Xiao, R. Y.	2017	Chemical Engineering Journal	Quantitative structure-activity relationship for the apparent rate constants of aromatic contaminants oxidized by ferrate (VI)	Hexavalent ferrate, Fe(VI), is a promising oxidation-coagulation dual-functional reagent for removing aromatic contaminants (ACs) in water engineering systems. Recognizing that an increasing number of ACs are being used and introduced to the engineered waters, experimental measurements of the Fe(VI) oxidation kinetics, especially apparent second-order rate constants (k(app)) are relatively expens…	10.1016/j.cej.2017.02.061
402	H. D. Yarahmadi, S. V.: Barbeau, B.: Zamyadi, A.: Sauve, S.: Prevost, M.	2019	Journal of Water Process Engineering	Effect of temperature on oxidation kinetics of testosterone and progestogens by ozone	Increasing presence of endocrine disrupting compounds (EDCs) in water sources and their adverse health effects on aquatic life are major concerns for water utilities and authorities worldwide. The oxidation kinetics for degradation of ozone resistant steroid hormones were investigated to quantify their removal in natural water under varying water temperatures and pH. Studying effect of temperatur…	10.1016/j.jwpe.2019.100879
403	H. D. Yarahmadi, S. V.: Hachad, M.: Dorner, S.: Sauve, S.: Prevost, M.	2018	Science of the Total Environment	Seasonal variations of steroid hormones released by wastewater treatment plants to river water and sediments: Distribution between particulate and dissolved phases	Extensive environmental monitoring was conducted in an urban river impacted by multiple combined sewer overflows (CSOs) and wastewater treatment plant (WWTP) discharge points. Temporal and spatial distributions of dissolved and particulate steroids (progesterone (Prog), testosterone (Testo), medroxyprogesterone (MDRXY-Prog), levonorgestrel (Levo), norethindrone (Nore), estrone (E1), estradiol (E2…	10.1016/j.scitotenv.2018.03.370
405	L. L. Yao, Y. Z.: Zhang, L. J.: Liu, W. R.: Zhao, J. L.: Yang, Y. Y.: Jia, Y. W.: Liu, Y. S.: He, L. Y.: Ying, G. G.	2019	Science of the Total Environment	Bioaccumulation and risks of 24 personal care products in plasma of wild fish from the Yangtze River, China	We used a hybrid precipitation method to simultaneously extract and analyze 24 personal care products (PCPs), including 16 biocides, 4 synthetic musks, and 4 benzotriazoles, in the plasma of fish. The method's performance was validated for plasma samples with and without beta-glucuronidase/aryl-sulfatase hydrolysis. The recoveries were in the range of 70-120% for most of the PCPs, except N,N-diet…	10.1016/j.scitotenv.2019.02.176
407	C. L. Yao, T. H.: Twu, P.: Pitner, W. R.: Anderson, J. L.	2011	Journal of Chromatography A	Selective extraction of emerging contaminants from water samples by dispersive liquid-liquid microextraction using functionalized ionic liquids	Functionalized ionic liquids containing the tris(pentafluoroethyl)trifluorophosphate (FAP) anion were used as extraction solvents in dispersive liquid-liquid microextraction (DLLME) for the extraction of 14 emerging contaminants from water samples. The extraction efficiencies and selectivities were compared to those of an in situ IL DLLME method which uses an in situ metathesis reaction to exchan…	10.1016/j.chroma.2011.01.035
408	B. L. Yao, R.: Yan, S. W.: Chan, S. A.: Song, W. H.	2018	Environment International	Occurrence and estrogenic activity of steroid hormones in Chinese streams: A nationwide study based on a combination of chemical and biological tools	Steroid hormones (SHs) are continuously released into the aquatic environment through various pathways after being excreted by humans and animals, interfere with the normal function of the endocrine system and may affect the physiology and reproduction of exposed aquatic life. To conduct a nationwide investigation of the occurrence and biological effects of SHs in surface river/steam water in Chi…	10.1016/j.envint.2018.05.026
410	V. M. Yangali-Quintanilla, S. K.: Fujioka, T.: Kennedy, M.: Amy, G.	2010	Journal of Membrane Science	Proposing nanofiltration as acceptable barrier for organic contaminants in water reuse	For water reuse applications, "tight" nanofiltration (NF) membranes (of polyamide) as an alternative to reverse osmosis (RO) can be an effective barrier against pharmaceuticals, pesticides, endocrine disruptors and other organic contaminants The use of RO in existing water reuse facilities is addressed and questioned, taking into consideration that tight NF can be a more cost-effective and effici…	10.1016/j.memsci.2010.06.058
414	Y. Y. W. Yang, Z.: Xie, S. G.	2014	Science of the Total Environment	Aerobic biodegradation of bisphenol A in river sediment and associated bacterial community change	Bisphenol A (BPA) is one of the commonly detected endocrine-disrupting chemicals in the environment. Biodegradation plays a major role in elimination of BPA pollution in the environment. However, information on the structure of BPA-degrading microbial community is still lacking. In this study, microcosms with different treatments were constructed to investigate the microbial community structure i…	10.1016/j.scitotenv.2013.10.102
415	Y. Y. T. Yang, G. S.: Wilson, P. C.: Williams, C. F.	2016	Science of the Total Environment	Septic systems as hot-spots of pollutants in the environment: Fate and mass balance of micropollutants in septic drainfields	Septic systems, a common type of onsite wastewater treatment systems, can be an important source of micropollutants in the environment. We investigated the fate and mass balance of 17 micropollutants, including wastewater markers, hormones, pharmaceuticals and personal care products (PPCPs) in the drainfield of a septic system. Drainfields were replicated in lysimeters (1.5 m length, 0.9 m width,…	10.1016/j.scitotenv.2016.06.043
416	Y. Y. C. Yang, X. H.: Zhang, M. M.: Wang, J.	2015	Environmental Science and Pollution Research	Occurrence and distribution of endocrine-disrupting compounds in the Honghu Lake and East Dongting Lake along the Central Yangtze River, China	Lakes along the Yangzte River are very important for inhabitants due to their ecosystem service values. In this study, the level of eight endocrine-disrupting compounds (EDCs) was studied in the Honghu Lake and East Dongting Lake. In each lake, 21 water samples and 21 sediment samples were collected. The total concentrations of eight EDCs in surface water (47.60-419.82 ng L-1, mean value: 225.65 …	10.1007/s11356-015-4980-y
419	Y. L. Yang, J. H.: Lu, K.: Shi, H. H.: Gao, S. X.	2017	Chemosphere	Transformation of 17 alpha-ethinylestradiol by simultaneous photo-enzymatic process in Humic water	The fate of estrogens in surface water is mainly dependent on two processes, i.e. photodegradation and biotransformation. Each of the separate process is invariably of interest, but research on the combination of the two processes has rarely been explored. In the present work, the transformation of 17 alpha-ethinylestradiol (EE2) by simultaneous photochemical and enzymatic process in water was sy…	10.1016/j.chemosphere.2017.03.077
420	X. Y. L. Yang, M. R.: Wang, Z. P.: Li, Q.: Zhang, Z. L.	2013	Journal of Environmental Sciences	Determination of 4-tert-octylphenol in surface water samples of Jinan in China by solid phase extraction coupled with GC-MS	Octylphenols, considered as xenoestrogens, mainly exist as 4-tert-octylphenol (OP) in aquatic environments. The high stability and accumulation of OP in aquatic systems have caused endocrine disruption. The OP in surface water in Jinan, China was analyzed by gas chromatography-mass spectrometry (GC-MS) coupled with solid phase extraction (SPE). Water samples were extracted by SPE on a cartridge s…	10.1016/s1001-0742(12)60209-5
421	X. L. X. Yang, M. Q.: Chen, M.: Shen, D. Q.: Fu, D. F.: Song, H. L.	2014	Polish Journal of Environmental Studies	Optimization of Solid-Phase Extraction for Pretreatment of Selected Estrogens in Sewage by Response Surface Methodology	In order to increase the recoveries of steroid estrogens (SEs) for quantitative determination in sewage, response surface methodology (RSM) was adopted to optimize the solid-phase extraction (SPE) procedure. Quadratic models were established for predicting SE recoveries, and the effectiveness of models and the interaction of factors were analyzed. SE concentrations of typical sewage treatment pla…
422	X. L. L. Yang, G. P.: Chen, M.: Shen, D. Q.: Fu, D. F.: Song, H. L.	2012	Fresenius Environmental Bulletin	OCCURRENCE AND REMOVAL OF STEROID ESTROGENS IN THREE SEWAGE TREATMENT PLANTS IN NANJING, CHINA	Removal of three typical steroid estrogens (SEs) in three sewage treatment plants (STPs) was investigated from June 2010 to October 2010 in the city of Nanjing, a city located in the middle and lower reaches of the Yangtze River, China. The concentrations of selected SEs: estrone (El), 17 beta-estradiol (E2) and 17 alpha-ethynylestradiol (EE2), were found to be in the range of 36.8-89.0, 34.9-78.…
423	X. L. C. Yang, M.: Li, G. P.: Song, H. L.	2014	International Journal of Environment and Pollution	Removal of selected steroid estrogens in a sewage treatment plant with Unitank process in Nanjing, China	This study monitored estrone (E1), 17 beta-estradiol (E2) and 17 alpha-ethynylestradiol (EE2) concentrations monthly for one year in the influent, effluent and various unit processes of a Unitank-based sewage treatment plant in Nanjing, China. The results showed that the concentrations of E1, E2 and EE2 in influents were 32.4-89.0 ng(.)L(-1), 19.4-78.0 ng(.)L(-1) and 12.3-45.0 ng(.)L(-1), respect…	10.1504/ijep.2014.064050
424	X. J. L. Yang, H.: Zhang, Y. L.: He, Z. L.: Dai, X.: Zhang, Z.: Li, Y. T.	2020	Ecotoxicology and Environmental Safety	Sorption and desorption of seven steroidal synthetic progestins in five agricultural soil-water systems	Manure fertilization and wastewater irrigation can introduce the biologically potent synthetic progestins into agricultural soils, causing endocrine disruption in organisms of nearby surface waters. Therefore, this study investigated the sorption and desorption potential of etonogestrel, medroxyprogesterone, gestodene, norgestrel, cyproterone acetate, levonorgestrel, and dienogest in five agricul…	10.1016/j.ecoenv.2020.110586
425	X. F. Yang, R. C.: Weinberg, H. S.: Singer, P. C.	2011	Water Research	Occurrence and removal of pharmaceuticals and personal care products (PPCPs) in an advanced wastewater reclamation plant	The occurrence of nineteen pharmaceutically active compounds and personal care products was followed monthly for 12 months after various stages of treatment in an advanced wastewater reclamation plant in Gwinnett County, GA, U.S.A. Twenty-four hour composite samples were collected after primary clarification, activated sludge biological treatment, membrane filtration, granular media filtration, g…	10.1016/j.watres.2011.07.026
426	X. D. Yang, C. P.: Sun, A. L.: Liu, R. M.	2014	Journal of Separation Science	Rapid pretreatment and determination of bisphenol A in water samples based on vortex-assisted liquid-liquid microextraction followed by high-performance liquid chromatography with fluorescence detection	A method for the rapid pretreatment and determination of bisphenol A in water samples based on vortex-assisted liquid-liquid microextraction followed by high-performance liquid chromatography with fluorescence detection was proposed in this paper. A simple apparatus consisting of a test tube and a cut-glass dropper was designed and applied to collect the floating extraction drop in liquid-liquid …	10.1002/jssc.201400577
427	X. C. Yang, F.: Meng, F. G.: Xie, Y. Y.: Chen, H.: Young, K.: Luo, W. X.: Ye, T. J.: Fu, W. J.	2013	Environmental Science and Pollution Research	Occurrence and fate of PPCPs and correlations with water quality parameters in urban riverine waters of the Pearl River Delta, South China	The occurrence and fate of eight PPCPs was studied in river waters from upstream to downstream of the three rivers in the Pearl River Delta, China. The correlations of PPCP levels and water quality parameters were also investigated. The analytes of the highest concentrations were caffeine, acetaminophen, and ciprofloxacin. Carbamazepine and erythromycin-H2O were detected at the lowest concentrati…	10.1007/s11356-013-1641-x
430	T. R. Yang, L.: Jia, Y.: Fan, S. H.: Wang, J. H.: Wang, J. Y.: Nahurira, R.: Wang, H. S.: Yan, Y. C.	2018	International Journal of Environmental Research and Public Health	Biodegradation of Di-(2-ethylhexyl) Phthalate by Rhodococcus ruber YC-YT1 in Contaminated Water and Soil	Di-(2-ethylehxyl) phthalate (DEHP) is one of the most broadly representative phthalic acid esters (PAEs) used as a plasticizer in polyvinyl chloride (PVC) production, and is considered to be an endocrine-disrupting chemical. DEHP and its monoester metabolites are responsible for adverse effects on human health. An efficient DEHP-degrading bacterial strain Rhodococcus ruber YC-YT1, with super salt…	10.3390/ijerph15050964
431	S. W. F. Yang, Q.: Teng, M.: Yang, J.	2015	Archives of Environmental Protection	Polybrominated diphenyl ethers (PBDEs) in sediment and fish tissues from Lake Chaohu, central eastern China	Polybrominated diphenyl ethers (PBDEs) levels in environmental media have increased over the last 20-25 years in the world. In aquatic environments PBDEs were found to be accumulated along food chain and Endocrine disruptors toxicity. In this study PBDEs were investigated in sediment and fish tissues from Lake Chaohu in central eastern China. There were 10 PBDEs congeners detected out of all 41 P…	10.1515/aep-2015-0004
436	P. H. Yang	2019	Scientific Reports	Distribution and ecological risk assessment of PEDCs in the water, sediment and Carex cinerascens of Poyang Lake wetland, China	Phenolic endocrine disrupting chemicals (PEDCs), such as 4-nonylphenol (NP), 4-t-octylphenol (OP), bisphenol A (BPA), and nonylphenol-di-ethoxylate (NP2EO), can cause feminization and carcinogenesis. This study assessed the distributions of NP, OP, BPA, and NP2EO in the water, sediment, and Carex cinerascens of Poyang Lake wetland. The four PEDCs were ubiquitous. The concentrations of NP and OP i…	10.1038/s41598-019-47864-4
439	M. W. Yang, K. P.: Shen, Y.: Wu, M. H.	2011	Bulletin of Environmental Contamination and Toxicology	Evaluation of Estrogenic Activity in Surface Water and Municipal Wastewater in Shanghai, China	Estrogenic potency of water samples from various rivers and wastewater treatment plants (WWTPs) in Shanghai was determined to assess the estrogenic pollution in typical Chinese urban regions. While the estrogenic activity, calculated as estradiol equivalents (EEQs), in surface water was found to be 2.48-41.9 ng/L, it was 47.7-80.1 ng/L in the influents from WWTPs. After treatment (removal rate of…	10.1007/s00128-011-0334-8
445	L. N. L. Yang, Z. Y.: Zou, L.: Gao, H. W.	2011	Chemosphere	Removal capacity and pathways of phenolic endocrine disruptors in an estuarine wetland of natural reed bed	Phenolic compounds are partly known as endocrine disruptors with various harmful effects including feminization and carcinogenesis at very low concentrations. Consequently, the pathways and removal of these compounds in natural and artificial sewage treatment systems such as wetlands have received wide concern. In this paper, a natural reed bed wetland with an area of 695 ha located in the Liaohe…	10.1016/j.chemosphere.2010.12.093
446	L. H. X. Yang, S. R.: Luan, T. G.: Tam, N. F. Y.	2018	Science of the Total Environment	Overproduction of microbial extracellular polymeric substances in subtropical intertidal sediments in response to endocrine disrupting chemicals	Microorganisms and their extracellular polymeric substances (EPS) in sediments are important in sediment stabilization and the fate of pollutants. However, how toxic organic pollutants affect bacteria and EPS in sediments, particularly in subtropical intertidal zones is poorly known. The present study aims to investigate the bacterial abundance and related EPS in simulated intertidal sandflat and…	10.1016/j.scitotenv.2017.12.160
452	J. C. Yang, K. M.: Gong, J.	2020	Environmental Pollution	Seasonal variation and the distribution of endocrine-disrupting chemicals in various matrices affected by algae in the eutrophic water environment of the pearl river delta, China	The seasonal variation and distribution among different matrices of endocrine-disrupting chemicals (EDCs) were investigated in the eutrophic water ecosystem of the Pearl River Delta, Guangdong, China. The chlorophyll a (Chl a) levels were generally higher in summer than in spring; however, the concentrations of 4-tert-octylphenol (OP), 4-nonylphenol (NP), and bisphenol A (BPA) in surface water we…	10.1016/j.envpol.2020.114462
459	G. C. C. Y. Yang, C. H.: Wang, C. L.	2014	Journal of Hazardous Materials	Monitoring and removal of residual phthalate esters and pharmaceuticals in the drinking water of Kaohsiung City, Taiwan	This study monitored the occurrence and removal efficiencies of 8 phthalate esters (PAEs) and 13 pharmaceuticals present in the drinking water of Kaohsiung City, Taiwan. The simultaneous electrocoagulation and electrofiltration (EC/EF) process was used to remove the contaminants. To this end, a monitoring program was conducted and a novel laboratory-prepared tubular carbon nanofiber/carbon/alumin…	10.1016/j.jhazmat.2014.03.005
460	G. C. C. Y. Yang, C. H.	2013	Journal of Membrane Science	The use of different materials to form the intermediate layers of tubular carbon nanofibers/carbon/alumina composite membranes for removing pharmaceuticals from aqueous solutions	The primary aim of this study was to use different materials to form the intermediate layers of tubular carbon nanofibers/carbon/alumina composite membranes (TCCACMs) for removing pharmaceuticals from aqueous solutions. To this end, plastic wrap made from four different materials (i.e., polyethylene, polymethylpentene, polyvinylchloride, and polyvinylidenechloride) were evaluated for their suitab…	10.1016/j.memsci.2012.09.011
467	B. Y. Yang, G. G.: Zhao, J. L.: Liu, S.: Zhou, L. J.: Chen, F.	2012	Water Research	Removal of selected endocrine disrupting chemicals (EDCs) and pharmaceuticals and personal care products (PPCPs) during ferrate(VI) treatment of secondary wastewater effluents	We investigated the removal efficiencies of 68 selected endocrine disrupting chemicals (EDCs) and pharmaceuticals and personal care products (PPCPs) spiked in a wastewater matrix by ferrate (Fe(VI)) and further evaluated the degradation of these micropollutants present in secondary effluents of two wastewater treatment plants (WWTPs) by applying Fe(VI) treatment technology. Fe(VI)treatment result…	10.1016/j.watres.2012.01.047
468	Z. Y. L. Yan, Y. H.: Yan, K.: Wu, S. M.: Han, Z. H.: Guo, R. X.: Chen, M. H.: Yang, Q. L.: Zhang, S. H.: Chen, J. Q.	2017	Chemosphere	Bisphenol analogues in surface water and sediment from the shallow Chinese freshwater lakes: Occurrence, distribution, source apportionment, and ecological and human health risk	Compared to Bisphenol A (BPA), current knowledge on the spatial distribution, potential sources and environmental risk assessment of other bisphenol analogues (BPs) remains limited. The occurrence, distribution and sources of seven BPs were investigated in the surface water and sediment from Taihu Lake and Luoma Lake, which are the Chinese shallow freshwater lakes. Because there are many industri…	10.1016/j.chemosphere.2017.06.010
470	Z. H. Y. Yan, X. F.: Lu, G. H.: Liu, J. C.: Xie, Z. X.: Wu, D. H.	2014	Science of the Total Environment	Potential environmental implications of emerging organic contaminants in Taihu Lake, China: Comparison of two ecotoxicological assessment approaches	In this study, the hazard quotient (HQ) and a novel enhanced integrated biomarker response (EIBR) were applied to indirectly/directly estimate the ecotoxicological risk of emerging organic contaminants in Taihu Lake. Nine out of sixteen target compounds were detected in most sampling points at comparable concentrations (1.58-206.95 ng/L). Simultaneously, changes in multi-biomarkers were measured …	10.1016/j.scitotenv.2013.09.092
473	Z. H. L. Yan, G. H.: Liu, J. C.: Jin, S. G.	2012	Ecotoxicology and Environmental Safety	An integrated assessment of estrogenic contamination and feminization risk in fish in Taihu Lake, China	An integrated approach, combining biological and chemical methods, was used to assess potential exposure to exogenous estrogens and their possible interference with the endocrine system of male goldfish (Carassius auratus) in Taihu Lake. A suite of biomarkers in caged fish after in situ exposure for 28 days, coupled with six selected exogenous estrogens in water, were determined at eight biomonit…	10.1016/j.ecoenv.2012.08.010
474	Y. L. M. Yan, M. S.: Liu, X.: Ma, W. F.: Li, Y. Y.	2018	Environmental Science and Pollution Research	Vertical distribution of archaeal communities associated with anaerobic degradation of pentabromodiphenyl ether (BDE-99) in river-based groundwater recharge with reclaimed water	When groundwater is recharged with reclaimed water, the presence of trace amounts of biorefractory pentabromodiphenyl ether (PBDE, specifically BDE-99) might cause potential groundwater pollution. A laboratory-scale column was designed to investigate the distribution of the community of archaea in this scenario and the associated anaerobic degradation of BDE-99. The concentration of BDE-99 decrea…	10.1007/s11356-017-0034-y
475	Y. L. M. Yan, W. F.: Zhang, Y. H.: Nie, C.: Guo, H.: Lun, X. X.	2016	Desalination and Water Treatment	Competitive sorption and desorption between BDE-47 and BDE-99 by different river- and farmland-based aquifer media	Two main PBDEs that have potential endocrine disrupting properties2,2,4,4-tetrabromodiphenyl ether (BDE-47) and 2,2,4,4,5-tetrabromodiphenyl ether (BDE-99)have been detected in environmental samples and have drawn public attention. In a single solute system, three aquifer media, Beijing river aquifer media, Beijing farmland soil, and Fujian farmland soil (FN), with different properties were colle…	10.1080/19443994.2016.1169221
476	W. Z. Yan, L. X.: Feng, Q. Z.: Wei, Y. L.: Lin, J. M.	2009	Chromatographia	Simultaneous Determination of Ten Estrogens and their Metabolites in Waters by Improved Two-Step SPE Followed by LC-MS	Ten highly potent estrogens including estrone (E-1), 17 beta-estradiol (E-2), estriol (E-3), 4-hydroxyestrone (4-OHE1), 2-hydroxyestradiol (2-OHE2), 16 alpha-hydroxyestrone (16 alpha-OHE1), 2-methoxyestrone (2-MeO-E-1), 2-methoxyestradiol (2-MeO-E-2), diethylstilbestrol (DES), 17 alpha-ethynylestradiol (EE2) were identified and quantified by solid-phase extraction followed by liquid chromatograph…	10.1365/s10337-009-0957-7
481	Q. Z. Yan, Y. X.: Kang, J.: Gan, X. M.: Peng, X. Y.: Guo, J. S.: Gao, X.	2015	Clean-Soil Air Water	A Preliminary Study on the Occurrence of Pharmaceutically Active Compounds in the River Basins and Their Removal in Two Conventional Drinking Water Treatment Plants in Chongqing, China	The occurrence of 21 selected pharmaceutically active compounds (PhACs) in river water was examined; meanwhile the presence and removal of these PhACs at different water treatment steps in two conventional drinking water treatment plants (DWTPs) were evaluated. Monitoring results showed that of all 21 target PhACs, twelve PhACs were ubiquitously detected in water samples from the Yangtze river an…	10.1002/clen.201400039
482	Q. G. Yan, X.: Chen, Y. P.: Peng, X. Y.: Zhang, Y. X.: Gan, X. M.: Zi, C. F.: Guo, J. S.	2014	Science of the Total Environment	Occurrence, fate and ecotoxicological assessment of pharmaceutically active compounds in wastewater and sludge from wastewater treatment plants in Chongqing, the Three Gorges Reservoir Area	The occurrence, removal and ecotoxicological assessment of 21 pharmaceutically active compounds (PhACs) including antibiotics, analgesics, antiepileptics, antilipidemics and antihypersensitives, were studied at four municipal wastewater treatment plants (WWTP) in Chongqing, the Three Gorges Reservoir Area. Individual treatment unit effluents, as well as primary and secondary sludge, were sampled …	10.1016/j.scitotenv.2013.09.032
483	Q. G. Yan, X.: Huang, L.: Gan, X. M.: Zhang, Y. X.: Chen, Y. P.: Peng, X. Y.: Guo, J. S.	2014	Chemosphere	Occurrence and fate of pharmaceutically active compounds in the largest municipal wastewater treatment plant in Southwest China: Mass balance analysis and consumption back-calculated model	The occurrence and fate of twenty-one pharmaceutically active compounds (PhACs) were investigated in different steps of the largest wastewater treatment plant (WWTP) in Southwest China. Concentrations of these PhACs were determined in both wastewater and sludge phases by a high-performance liquid chromatography coupled with electrospray ionization tandem mass spectrometry. Results showed that 21 …	10.1016/j.chemosphere.2013.10.062
484	C. X. Y. Yan, Y.: Zhou, J. L.: Nie, M. H.: Liu, M.: Hochella, M. F.	2015	Journal of Hazardous Materials	Selected emerging organic contaminants in the Yangtze Estuary, China: A comprehensive treatment of their association with aquatic colloids	Contaminants that are becoming detected in the environment but are not yet generally regulated or monitored are known collectively as emerging contaminants. In the present study, the occurrence and distribution of 42 emerging organic compounds (EOCs) were investigated in the Yangtze River Estuary and adjacent East China Sea coastal areas. Study compounds were mainly pharmaceuticals, including ant…	10.1016/j.jhazmat.2014.09.011
485	E. Y. Yamazaki, N.: Taniyasu, S.: Lam, J.: Lam, P. K. S.: Moon, H. B.: Jeong, Y.: Kannan, P.: Achyuthan, H.: Munuswamy, N.: Kannan, K.	2015	Ecotoxicology and Environmental Safety	Bisphenol A and other bisphenol analogues including BPS and BPF in surface water samples from Japan, China, Korea and India	Concentrations of eight bisphenol analogues (Bps) including BPA, BPS, and BPF were determined in surface waters collected from select rivers in Japan, Korea, China, and India. BPA was found at a concentration in the range of several tens to several hundreds of nanograms per liter in most of the rivers surveyed and some of the highest concentrations (54-1950 ng/L) were found in rivers in Chennai, …	10.1016/j.ecoenv.2015.09.029
486	N. T. Yamashita, H.: Miyajima, K.: Tamamoto, H.: Miyamoto, N.: Yasojima, M.: Komori, K.: Suzuki, Y.	2006	Water Environment Research	Fate estimation of Estrogenic substances in an urban river by flux calculation	This study investigated the fate of estrogenic substances in an urban river receiving discharge from wastewater treatment plants (WTP's) by flux calculation, focusing on the middle reaches of the Tama River in Tokyo, which is one of the most urbanized rivers in Japan. The level of estrogenic activity flux was almost negligibly small at,the upstream station. The level was considerably raised after…	10.2175/106143006x95438
487	F. B. C. Yaman, M.: Yuksel, E.: Ozen, I.: Gengec, E.	2017	Environmental Monitoring and Assessment	Removal of micropollutants from Sakarya River water by ozone and membrane processes	The removal of some pollutants in the Sakarya River was investigated in this study. Sakarya River located in Turkey flows from the northeast of Afyonkarahisar City to the Black Sea. Nineteen different micropollutants including trihalomethanes (THMs), haloacetic acids (HAAs), endocrine disrupting compound (EDC) and pharmaceuticals personal care product (PPCP) groups, and water quality parameters s…	10.1007/s10661-017-6128-7
488	T. Y. Yamamoto, A.: Shiraishi, H.: Nakasugi, O.	2001	Chemosphere	Bisphenol A in hazardous waste landfill leachates	The levels of bisphenol A in hazardous waste landfill leachates collected in Japan in 1996 were determined by gas chromatograph/mass spectrometer (GC/MS). Bisphenol A was found in seven of 10 sites investigated. All the hazardous waste landfills with leachates contaminated by bisphenol A were controlled. The concentrations of bisphenol A ranged from 1.3 to 17,200 mug/l with a median concentration…	10.1016/s0045-6535(00)00079-5
490	H. T. Yamamoto, I.: Hirata, Y.: Kato, J.: Kagota, K.: Katsuki, S.: Yamamoto, A.: Kagami, Y.: Tatarazako, N.	2011	Science of the Total Environment	Aquatic toxicity and ecological risk assessment of seven parabens: Individual and additive approach	In the present study, aquatic concentrations of seven parabens were determined in urban streams highly affected by treated or untreated domestic sewage in Tokushima and Osaka, Japan. The detected highest concentrations were 670, 207, and 163 ng l(-1) for methylparaben, n-propylparaben, and n-butylparaben, respectively in sampling sites with watershed area of no sewer system in Tokushima. Conventi…	10.1016/j.scitotenv.2011.09.040
491	H. L. Yamamoto, H. M.: Shimizu, Y.: Morita, M.	2003	Environmental Science & Technology	Effects of physical-chemical characteristics on the sorption of selected endocrine disrnptors by dissolved organic matter surrogates	Sorption coefficients (K-oc values) of selected endocrine disruptors for a wide variety of dissolved organic matter (DOM) were measured using fluorescence quenching and solubility enhancement. 17beta-Estradiol, estriol, 17alpha-ethynylestradiol, p-nonylphenol, p-tert-octylphenol, and dibutylphthalate were selected as endocrine disruptors. Aldrich humic acid, Suwannee River humic and fulvic acids,…	10.1021/es026405w
492	F. Y. G. Yamamoto, J. R. E.: Kupsco, A.: Ribeiro, C. A. O.	2017	Chemosphere	Vitellogenin levels and others biomarkers show evidences of endocrine disruption in fish species from Iguacu River - Southern Brazil	The adverse effects of endocrine disrupting chemicals (EDCs) on aquatic wildlife and human health represent a current issue of high public concern. Even so, they are still poorly studied in aquatic environments of South America. The aim of the present study was to investigate the impact of EDCs in five cascading reservoirs from the Iguacu River, evaluating reproductive endpoints in three native f…	10.1016/j.chemosphere.2017.07.111
493	F. Y. D. Yamamoto, G. D.: Santana, M. S.: Santos, D. R.: Bombardeli, R.: Martins, C. C.: Ribeiro, C. A. O.: Schlenk, D.	2018	Environmental Pollution	Alterations of cytochrome P450 and the occurrence of persistent organic pollutants in tilapia caged in the reservoirs of the Iguacu River	Environmental chemicals originating from human activities, such as persistent organic pollutants (POPs), may interfere with the endocrine system of aquatic organisms. The effect of these chemicals on biota and human populations is of high public concern but remains poorly understood, especially in aquatic environments of South America. The aim of this study was to investigate the bioavailability …	10.1016/j.envpol.2018.04.019
496	H. S. Yamagata, H.: Minamiyama, M.: Takahashi, M.	2006	Water Science and Technology	Comprehensive management of chemical substances in a water environment using PRTR data	The annual quantity of discharge of 354 chemical substances from each business has been released based on PRTR law in Japan since 2003. MLIT and municipalities should be responsible for managing chemical risk in public water bodies through communication with stakeholders, such as the public and businesses. However, it is economically difficult to measure the discharge loads and behaviour of all c…	10.2166/wst.2006.342
497	M. K. Yagishita, T.: Nakano, T.: Shiraishi, F.: Tanigawa, T.: Naito, T.: Sano, T.: Nakayama, S. F.: Nakajima, D.: Otsuka, K.	2019	Chemosphere	Efficient extraction of estrogen receptor-active compounds from environmental surface water via a receptor-mimic adsorbent, a hydrophilic PEG-based molecularly imprinted polymer	We report an efficient screening procedure for the selective detection of compounds that are actively bound to estrogen receptor (ER) from environmental water samples using a receptor-mimic adsorbent prepared by a molecularly imprinted polymer (MIP). To mimic the recognition ability of ER, we improved the typical MIP preparation procedure using a hydrophilic matrix with a polyethylene glycol (PEG…	10.1016/j.chemosphere.2018.10.194
498	T. J. B. F. Yager, E. T.: Kolpin, D. W.: Kinney, C. A.: Zaugg, S. D.: Burkhardt, M. R.	2014	Journal of the American Water Resources Association	DISSIPATION OF CONTAMINANTS OF EMERGING CONCERN IN BIOSOLIDS APPLIED TO NONIRRIGATED FARMLAND IN EASTERN COLORADO(1)	In 2007, a 1.5-year field-scale study was initiated by the U.S. Geological Survey to evaluate the dissipation of contaminants of emerging concern (CECs) following a first agronomic biosolids application to nonirrigated farmland. CECs with the greatest decrease in concentration in the surface biosolids at 180days post-application included indole, d-limonene, p-cresol, phenol, and skatol. CECs that…	10.1111/jawr.12163
499	M. K. S. Yadav, M. D.: Gerber, C.: Awad, J.: van den Akker, B.: Saint, C. P.	2019	Science of the Total Environment	Removal of emerging drugs of addiction by wastewater treatment and water recycling processes and impacts on effluent-associated environmental risk	Drugs of addiction, have been recognized as potential contaminants of concern to the environment. Effluent wastewater discharge is a major source of contamination to aquatic receiving environments. A year-long monitoring program was undertaken in Australia to characterise the fate of four emerging drugs of addiction: methamphetamine; MDMA; pharmaceutical opioids: codeine and morphine and a metabo…	10.1016/j.scitotenv.2019.05.068
501	X. W. Xue, F.: Zhang, X.: Deng, N.	2008	Fresenius Environmental Bulletin	Occurrence of endocrine disrupting compounds in rivers and lakes of Wuhan City, China	In this work, eight endocrine disrupting compounds: estrone (E-1), 17 beta-estradiol (E-2) diethylstilbestrol (DES), nonylphenol (NP), octylphenol (OP), bisphenol A (BPA), dibutyl phthalate (DBP), and di-(2-Ethylhexyl) phthalate (DEHP) were determined in water samples from six lakes and three rivers in Wuhan, the central city of China, by solid phase extraction-gas chromatography/mass spectrum (S…
503	N. D. X. Xue, X. B.	2006	Archives of Environmental Contamination and Toxicology	Composition, distribution, and characterization of suspected endocrine-disrupting pesticides in Beijing GuanTing Reservoir (GTR)	GuanTing Reservoir (GTR) is one of two main water resources for the agriculture, industry, and living uses of Beijing (China). As a result of extensive pollution over the last few decades (particularly the 1980s), the reservoir has not supplied potable water to Beijing city since 1997. Composition, distribution, and characterization of 31 suspected endocrine-disrupting pesticides in surface water…	10.1007/s00244-005-1097-1
504	N. D. X. Xue, X. B.: Jin, Z. L.	2005	Chemosphere	Screening 31 endocrine-disrupting pesticides in water and surface sediment samples from Beijing Guanting reservoir	For screening 31 potential or suspected endocrine-disrupting pesticides in water and surface sediments, a multiresidue analysis method based on gas chromatography with electron capture detection (GC/ECD) was developed. Solid phase extraction (SPE) technology with Oasis (R) HLB cartridge was also applied in sample extraction. The relevant mean recoveries were 70-103% and 71-103% for water and sedi…	10.1016/j.chemosphere.2005.04.091
505	N. D. L. Xue, F. S.: Hou, H.: Li, B. W.	2008	Environmental Toxicology and Chemistry	Occurrence of endocrine-disrupting pesticide residues in wetland sediments from Beijing, China	Wetlands are important habitats and spawning grounds to a diverse wildlife population and are particularly vulnerable to adverse effects of endocrine disruptors. Many pesticides possess hormonal activity and have thus been classified as endocrine disruptors. A new analytical method based on ultrasonic-assisted extraction, solid-phase extraction, and gas chromatography technologies was developed f…	10.1897/07-511.1
509	Z. G. Y. Xu, Z. L.: Liu, Z. M.	2014	Journal of Chromatography A	Development of dual-templates molecularly imprinted stir bar sorptive extraction and its application for the analysis of environmental estrogens in water and plastic samples	In this study, a novel dual-template molecularly imprinted polymer (MIP)-coated stir bar was prepared and coupled with high-performance liquid chromatography (HPLC) for the analysis of environmental estrogens in complex samples. Dual-template MIP coating was homogeneous and porous with an average thickness of 5 pm. Moreover, it could be used for at least 50 times and be kept for at least 12 month…	10.1016/j.chroma.2014.06.093
512	Y. F. X. Xu, N.: Llewellyn, N. R.: Tao, H. C.	2014	Environmental Science-Processes & Impacts	Occurrence and removal of free and conjugated estrogens in wastewater and sludge in five sewage treatment plants	The occurrence and fate of free and conjugated estrogens were investigated in wastewater and sludge from five sewage treatment plants (STPs) in Guangdong Province, China. Estrone (El) and 17 beta-estradiol (E2) were found in all influent samples at concentrations of 69.3-280 ng L-1 and 1.3-30 ng L-1, respectively. The concentrations of conjugated estrogens were from ND (not detected) to 7.6 ng L-…	10.1039/c3em00199g
514	X. R. W. Xu, Y. X.: Li, X. Y.	2008	Journal of Environmental Science and Health Part a-Toxic/Hazardous Substances & Environmental Engineering	Sorption behavior of bisphenol A on marine sediments	Bisphenol A (BPA) is a known endocrine disrupting chemical (EDC) that has been widely used for the production of polycarbonate plastics and epoxy resins. In this experimental study, the sorption behavior of BPA on the marine sediments sampled from 6 different sites in the Mai Po Nature Reserve in Hong Kong was investigated. BPA sorption on the sediments can be well described by a linear sorption …	10.1080/10934520701792696
518	W. H. Y. Xu, W.: Huang, W. X.: Miao, L.: Zhong, L. F.	2014	Environmental Geochemistry and Health	Endocrine-disrupting chemicals in the Pearl River Delta and coastal environment: sources, transfer, and implications	A study was conducted to investigate the occurrence and behavior of six endocrine-disrupting chemicals (EDCs) in sewage, river water, and seawater from the Pearl River Delta (PRD). The six EDCs under study were 4-nonylphenol (NP), bisphenol A (BPA), 17 alpha-ethynylestradiol (EE2), estrone (E2), 17 beta-estradiol (E2), and estriol (E3). These EDCs, predominated by BPA, were found in high levels i…	10.1007/s10653-014-9618-3
521	Q. W. Xu, S. Y.: Wang, M.: Yin, X. Y.: Wen, Z. Y.: Ge, W. N.: Gu, Z. Z.	2010	Chromatographia	Electrospun Nylon6 Nanofibrous Membrane as SPE Adsorbent for the Enrichment and Determination of Three Estrogens in Environmental Water Samples	In this paper, electrospun Nylon6 nanofibrous membrane was firstly used as adsorbent for solid membrane extraction (SME). The membrane was arranged as a disk in a home-made device, three estrogens-estradiol (E2), ethinylestradiol (EE2) and estrone (E1) in environmental water were extracted and then determined by liquid chromatography-ultraviolet detector (LC-UV). The important parameters affectin…	10.1365/s10337-009-1453-9
526	N. J. Xu, A. C.: Jurgens, M. D.: Llewellyn, N. R.: Hankins, N. P.: Darton, R. C.	2009	Environmental Toxicology and Chemistry	ESTROGEN CONCENTRATION AFFECTS ITS BIODEGRADATION RATE IN ACTIVATED SLUDGE	The effect of concentration on the biodegradation rate of the steroid estrogens, estrone (E1) and 17-alpha-ethinylestradiol (EE2), was studied in batch and continuous-flow reactor systems using fresh activated sludge from two sewage treatment plants. Between the concentrations of 0.03 and 10 mu g/L in the batch system, no consistent difference was found in the biodegradation rates for either estr…	10.1897/08-577.1
527	M. J. H. Xu, H. T.: Li, N.: Li, F.: Wang, D. H.: Luo, Q.	2019	Ecotoxicology and Environmental Safety	Occurrence and ecological risk of pharmaceuticals and personal care products (PPCPs) and pesticides in typical surface watersheds, China	To evaluate the occurrence and ecological risk of organic contaminants in aquatic environment in China, a method for simultaneously detecting 130 pharmaceuticals and personal care products (PPCPs) and 35 pesticides has been established using solid phase extraction-ultra performance liquid chromatography-tandem mass spectrometry (SPE-UPLC-MS/MS) method. In the present survey, a total of 122 target…	10.1016/j.ecoenv.2019.01.131
531	J. Y. Z. Xu, C. T.: Wei, D. B.: Du, Y. G.	2014	Journal of Environmental Sciences	A toxicity-based method for evaluating safety of reclaimed water for environmental reuses	A large quantity of toxic chemical pollutants possibly remains in reclaimed water due to the limited removal efficiency in traditional reclamation processes. It is not enough to guarantee the safety of reclaimed water using conventional water quality criteria. An integrated assessment method based on toxicity test is necessary to vividly depict the safety of reclaimed water for reuse. A toxicity …	10.1016/j.jes.2014.07.008
532	J. W. Xu, L. S.: Chen, W. P.: Jiang, P. P.: Chang, A. C. S.	2009	Journal of Health Science	Pharmaceuticals and Personal Care Products (PPCPs), and Endocrine Disrupting Compounds (EDCs) in Runoff from a Potato Field Irrigated with Treated Wastewater in Southern California	Irrigation of crops with treated wastewater has been employed in many regions of the world. It mitigates the pressure of water demand, however, it also introduces effluent-derived organic contaminants into surface waters via agricultural runoff. In this study, a potato field located in southern California was selected as the research site. Runoff samples were collected during irrigation events, a…	10.1248/jhs.55.306
534	J. W. Xu, L. S.: Chen, W. P.: Chang, A. C.	2008	Journal of Chromatography A	Simultaneous determination of pharmaceuticals, endocrine disrupting compounds and hormone in soils by gas chromatography-mass spectrometry	Analytical methods have been developed for simultaneous determination of six different pharmaceuticals and personal care products (PPCPs) (clofibric acid, ibuprofen, naproxen, ketoprofen, diclofenac, and triclosan), three endocrine disrupting compounds (EDCs) (4-tert-octylphenol, 4-n-nonylphenol, and bisphenol A (BPA)) and one estrogenic compound (estrone) in soil matrix. The soils were extracted…	10.1016/j.chroma.2008.07.001
539	E. G. C. Xu, S. N.: Choi, K. W.: Lee, J. H. W.: Leung, K. M. Y.	2018	Environmental Pollution	Tracking major endocrine disruptors in coastal waters using an integrative approach coupling field-based study and hydrodynamic modeling	Many of the world's large coastal cities discharge partially treated wastewater effluents containing various endocrine disrupting chemicals (EDCs) to coastal environments. Nonylphenols (NP) and bisphenol A (BPA) were found to be the most abundant EDCs in sewage effluents in Hong Kong. The environmental fate and ecological risk of these two EDCs remains largely unknown, particular for coastal syst…	10.1016/j.envpol.2017.10.086
540	E. G. B. M. Xu, B.: Lee, J. H. W.: Leung, K. M. Y.	2015	Marine Pollution Bulletin	Environmental fate and ecological risks of nonylphenols and bisphenol A in the Cape D'Aguilar Marine Reserve, Hong Kong	Nonylphenols (NPs) and bisphenol A (BPA) are the most common endocrine disruptors detected in the coastal waters of Hong Kong. The Cape D'Aguilar Marine Reserve (CAMR), the only marine reserve in Hong Kong is close to urbanized areas, thus the resident marine organisms are inevitably influenced by partially treated wastewater from adjacent sewage treatment plants (STPs). Elevated levels of NPs an…	10.1016/j.marpolbul.2014.12.017
541	E. G. B. L. Xu, S.: Ying, G. G.: Zheng, G. J. S.: Lee, J. H. W.: Leung, K. M. Y.	2014	Marine Pollution Bulletin	The occurrence and ecological risks of endocrine disrupting chemicals in sewage effluents from three different sewage treatment plants, and in natural seawater from a marine reserve of Hong Kong	We determined the concentrations of 12 endocrine disrupting chemicals (EDCs) in sewage effluents collected from three different sewage treatment plants (STPs) in Hong Kong, and found 4-nonylphenol (NP) and bisphenol A (BPA) were the most abundant EDCs. Effluent concentrations of NP and BPA were higher in dry season than in wet season, but opposite seasonal changes of NP were observed in receiving…	10.1016/j.marpolbul.2014.02.029
543	C. Z. Xu, J. J.: Si, X. W.: Xu, Z.: He, Y. L.: Gin, K. Y. H.	2017	Chemosphere	Developing an integrated 3D-hydrodynamic and emerging contaminant model for assessing water quality in a Yangtze Estuary Reservoir	An integrated 3D-hydrodynamic and emerging contaminant model was developed for better understanding of the fate and transport of emerging contaminants in Qingcaosha Reservoir. The reservoir, which supplies drinking water for nearly half of Shanghai's population, is located in Yangtze Delta. The integrated model was built by Delft3D suite, a fully integrated multidimensional modeling software. Atr…	10.1016/j.chemosphere.2017.08.121
553	Z. Y. S. Xie, J.: Ebinghaus, R.: Caba, A.: Ruck, W.	2006	Analytica Chimica Acta	Development and validation of a method for the determination of trace alkylphenols and phthalates in the atmosphere	An analytical method has been developed for the simultaneous extraction and determination of trace tertiary octylphenol (t-OP), technical nonylphenol isomers (NP), nonylphenol monoethoxylate isomers (NP1EO) and seven phthalates in the atmosphere using gas chromatography-mass spectrometry (GC-MS). High volume samples were collected using a high-volume pump equipped with a PUF/XAD-2 column for air …	10.1016/j.aca.2006.02.027
555	Z. X. L. Xie, G. H.: Liu, J. C.: Yan, Z. H.: Ma, B. N.: Zhang, Z. H.: Chen, W.	2015	Chemosphere	Occurrence, bioaccumulation, and trophic magnification of pharmaceutically active compounds in Taihu Lake, China	The occurrence, bioaccumulation, and trophic magnification of pharmaceutically active compounds, (PhACs) including antibiotics (roxithromycin and erythromycin), non-steroidal anti-inflammatory drugs (ibuprofen and diclofenac), a non-selective beta-adrenoceptor blocker (propranolol), an antiepileptic drug (carbamazepine), and steroid estrogens (17 beta-estradiol and 17 alpha-ethynylestradiol), wer…	10.1016/j.chemosphere.2015.05.086
556	Y. T. L. Xie, H. B.: Wang, L.: Liu, Q. A.: Shi, Y.: Zheng, H. Y.: Zhang, M.: Wu, Y. T.: Lu, B.	2011	Water Research	Molecularly imprinted polymer microspheres enhanced biodegradation of bisphenol A by acclimated activated sludge	The impacts of bisphenol A- imprinted polymeric microspheres (MIPMs) on the biodegradation of bisphenlol A by acclimated activated sludge were studied. Due to the selective adsorption of MIPMs to bisphenol A (BPA) and its analogues, addition of MIPMs to activated sludge increased levels of BPA and its metabolites, which were also the substrates of biodegradation. Higher substrates (BPA and its me…	10.1016/j.watres.2010.11.014
557	Y. P. F. Xie, Z. Q.: Hou, L. P.: Ying, G. G.	2010	Environmental Toxicology and Chemistry	ALTERED DEVELOPMENT AND REPRODUCTION IN WESTERN MOSQUITOFISH (GAMBUSIA AFFINIS) FOUND IN THE HANXI RIVER, SOUTHERN CHINA	The current study investigated the development and reproductive health of western mosquitofish (Gambusia affinis) in the Hanxi River, which has been heavily contaminated by municipal wastewaters from towns in Dongguan of southern China Western mosquitofish collected from four study sites, Songmu (SM). Yangwu (YW), Hengli (HL), and Zhangcun (ZC) of the Hanxi River, as well as a reference site (LX)…	10.1002/etc.321
562	W. P. Z. Xie, J. G.: Zhang, Q. Y.: Ye, C. P.: Zheng, G. M.: Shan, Q.: Li, L. C.: Shao, X. F.	2020	Ecological Indicators	Occurrence, distribution and bioaccumulation of alkylphenols in the Pearl River networks, South China	The concentrations and distributions of selected alkylphenols (APs; 4-nonylphenols, 4-n-octylphenol, 4-tert-octylphenol, 4-tert-butylphenol and 2,4-di-tert-butylphenol) in water, sediment and aquatic organism samples in the Pearl River networks were determined using gas chromatography-mass spectrometry. The results showed that 4-nonylphenols (NPs) were dominant in both water samples and sediment …	10.1016/j.ecolind.2019.105847
563	Q. L. C. Xie, J. P.: Sun, D. K.: Lu, H. Q.: Xia, M.: Hou, B.: Li, D. B.: Jia, L. T.	2020	Journal of Molecular Liquids	Determination of aqueous bisphenol A and tetrabromobisphenol A using molecular-complex-based liquid-liquid microextraction	A sample preparation method for the extraction of bisphenol A (BPA) and tetrabromobisphenol A (TBBPA), potential endocrine-disrupting chemicals common in manufacturing, from environmental water samples was established by means of molecular-complex-based liquid-liquid microextraction coupled to high-performance liquid chromatography with diode array and mass spectrometric detection. In this method…	10.1016/j.molliq.2020.112501
567	H. J. C. Xie, Q. N.: Chen, J. W.: Chen, C. E. L.: Du, J.	2018	Chemosphere	Investigation and application of diffusive gradients in thin-films technique for measuring endocrine disrupting chemicals in seawaters	Endocrine disrupting chemicals (EDCs) can be released to coastal waters and affect the endocrine system of marine organisms. To monitor their levels in seawaters, a simple, robust passive sampling method, the diffusive gradients in thin-films (DGT) technique, was developed with XDA-1 resin as a binding agent. Six EDCs (including three estrogens, two pesticides and bisphenol A) were used to assess…	10.1016/j.chemosphere.2018.02.096
569	X. Y. M. Xiao, D. V.: McEvoy, J.	2001	Journal of Chromatography A	Analysis of estrogens in river water and effluents using solid-phase extraction and gas chromatography-negative chemical ionisation mass spectrometry of the pentafluorobenzoyl derivatives	A procedure was developed for the analysis of estrogens in environmental water and effluents. Samples were extracted by passing through polymer-impregnated solid-phase extraction discs or C-18 cartridges. followed by gas chromatography-negative chemical ionisation mass spectrometry of the pentafluorobenzoyl derivatives. The derivatives were stable and gave diagnostic negative molecular ions as th…	10.1016/s0021-9673(01)00955-4
571	S. H. L. Xiao, X. M.: Zeng, Y. F.: Jin, T.: Luo, L.: Zhang, B. B.: Zhang, G.: Wang, Y. H.: Feng, L.: Zhu, Y.: Tang, F.	2017	Chemosphere	Mutagenicity and estrogenicity of raw water and drinking water in an industrialized city in the Yangtze River Delta	Public concern was aroused by frequently reported water pollution incidents in Taihu Lake and the Yangtze River. The pollution also caught and sustained the attention of the scientific community. From 2010 to 2016, raw water and drinking water samples were continually collected at Waterworks A and B (Taihu Lake) and Waterworks C (Yangtze River). The non-volatile organic pollutants in the water sa…	10.1016/j.chemosphere.2017.07.066
588	Z. B. Z. Wu, Z.: Chen, S. P.: He, F.: Fu, G. P.: Liang, W.	2007	Fresenius Environmental Bulletin	Nonylphenol and octylphenol in urban eutrophic lakes of the subtropical China	The paper studied two estrogenic pollutants, 4-nonylphenol (NP) and 4-tert-octylphenol (OP) in water, suspended particle (SP) and sediments in urban eutrophic lakes. The concentrations of NP ranged from 1.94 to 32.85 mu g/l, 0.876 to 31.13 mu g/l and 3.54 to 32.43 mu g/g dry weight (dw) in water, suspended particle (SP) and sediments, respectively, and that of OP from 0.027 to 1.44 mu g/l, 0.008 …
599	Q. L. Wu, J. C. W.: Kwok, K. Y.: Tsui, M. M. P.: Lam, P. K. S.	2017	Journal of Environmental Sciences	Occurrence and fate of endogenous steroid hormones, alkylphenol ethoxylates, bisphenol A and phthalates in municipal sewage treatment systems	Steroid hormones, alkylphenol ethoxylates (APEOs) and phthalic acid esters (PAEs) are emerging endocrine disrupting chemicals (EDCs) that can interfere with the endocrine function in organisms at low concentrations. The occurrence, distribution behavior, removal rate and the fate of 31 target EDCs in sewage treatment plants, which consist of various treatment facilities and receiving water in Hon…	10.1016/j.jes.2017.02.021
602	M. P. Wu, B.: Zhang, D.: Xiao, D.: Li, H.: Wang, C.: Ning, P.	2013	Chemosphere	The sorption of organic contaminants on biochars derived from sediments with high organic carbon content	Biochars were produced using a Dianchi Lake sediment at different temperatures and their sorption characteristics with five organic contaminants (with solubilities varied three orders of magnitude) were compared. Freundlich model showed satisfying fitting results of the sorption isotherms. Distinct decrease of nonlinear factors was observed for all five contaminants with pyrolysis suggesting wide…	10.1016/j.chemosphere.2012.09.075
603	M. H. W. Wu, L.: Xu, G.: Liu, N.: Tang, L.: Zheng, J. S.: Bu, T. T.: Lei, B. L.	2013	Environmental Monitoring and Assessment	Seasonal and spatial distribution of 4-tert-octylphenol, 4-nonylphenol and bisphenol A in the Huangpu River and its tributaries, Shanghai, China	The seasonal variations and spatial distributions of 4-tert-octylphenol (OP), 4-nonylphenol (NP) and bisphenol A (BPA) in surface waters, suspended solids and surface sediments in the Huangpu River and its tributaries (Suzhou River and Yunzao Brook) were firstly investigated. The mean concentrations of OP, NP and BPA in the three rivers were 10.59, 120.96 and 22.93 ng L-1 in surface waters, 199.8…	10.1007/s10661-012-2779-6
613	C. Y. X. Wu, W. C.: Zhou, H. D.: Huang, X.: Wen, X. H.	2011	Water Science and Technology	Removal of endocrine disrupting chemicals in a large scale membrane bioreactor plant combined with anaerobic-anoxic-oxic process for municipal wastewater reclamation	The removal of eight typical endocrine disrupting compounds (EDCs) in a full scale membrane bioreactor combined with anaerobic-anoxic-oxic process (A(2)/O-MBR) for municipal wastewater reclamation located in Beijing was investigated. These EDCs, including 4-octylphenol (4-OP), 4-n-nonylphenol (4-n-NP), bisphenol A (BPA), estrone (E1), 17 alpha-estradiol (17 alpha-E2), 17 beta-estradiol (17 beta-E…	10.2166/wst.2011.140
615	J. H. R. Writer, J. N.: Keefe, S. H.: Barber, L. B.	2012	Environmental Science & Technology	Fate of 4-Nonylphenol and 17 beta-Estradiol in the Redwood River of Minnesota	The majority of previous research investigating the fate of endocrine-disrupting compounds has focused on single processes generally in controlled laboratory experiments, and limited studies have directly evaluated their fate and transport in rivers. This study evaluated the fate and transport of 4-nonylphenol, 17 beta-estradiol, and estrone in a 10-km reach of the Redwood River in southwestern M…	10.1021/es2031664
616	J. H. K. Writer, S. K.: Ryan, J. N.: Ferrer, I.: Thurman, M. E.: Barber, L. B.	2011	Applied Geochemistry	Methods for evaluating in-stream attenuation of trace organic compounds	Wastewater treatment plants are often the most substantial contributor of trace organic compounds including pharmaceuticals, steroidal hormones, and surfactants to surface waters. Studying stream reaches below wastewater treatment plants provide valuable information on the environmental persistence of these compounds. Three methods for conducting field investigations to evaluate in-stream attenua…	10.1016/j.apgeochem.2011.03.071
617	J. H. B. Writer, L. B.: Ryan, J. N.: Bradley, P. M.	2011	Environmental Science & Technology	Biodegradation and Attenuation of Steroidal Hormones and Alkylphenols by Stream Biofilms and Sediments	Biodegradation of select endocrine-disrupting compounds (17 beta-estradiol, estrone, 17 alpha-ethynylestradiol, 4-nonylphenol, 4-nonylphenol-monoexthoylate, and 4-nonylphenoldiethoxylate) was evaluated in stream biofilm, sediment, and water matrices collected from locations upstream and downstream from a wastewater treatment plant effluent discharge. Both biologically mediated transformation to i…	10.1021/es2000134
618	J. H. B. Writer, L. B.: Brown, G. K.: Taylor, H. E.: Kiesling, R. L.: Ferrey, M. L.: Jahns, N. D.: Bartell, S. E.: Schoenfuss, H. L.	2010	Science of the Total Environment	Anthropogenic tracers, endocrine disrupting chemicals, and endocrine disruption in Minnesota lakes	Concentrations of endocrine disrupting chemicals and endocrine disruption in fish were determined in 11 lakes across Minnesota that represent a range of trophic conditions and land uses (urban agricultural residential and forested) and in which wastewater treatment plant discharges were absent Water sediment and passive polar organic integrative samplers (POCIS) were analyzed for steroidal hormon…	10.1016/j.scitotenv.2010.07.018
621	H. E. A. Wray, R. C.: Berube, P. R.	2014	Separation and Purification Technology	Surface shear stress and retention of emerging contaminants during ultrafiltration for drinking water treatment	This study investigated the impact of surface shear stress, to represent air sparging employed for fouling control, on the retention of organic micropollutants during ultrafiltration for drinking water treatment. The retention of 16 different pharmaceutically-active and endocrine disrupting compounds was examined during ultrafiltration of three natural surface waters (two lake, one river) under f…	10.1016/j.seppur.2013.11.003
622	M. O. Wozny, K.: Jakimiuk, E.: Gusiatin, M.: Brzuzan, P.	2013	Aquaculture	Zearalenone contamination in rainbow trout farms in north-eastern Poland	Zearalenone (ZEN) is amycotoxin of potent estrogenic (hormone mimicking) activity in livestock animals, and it has frequently been found to be present in plant material worldwide, resulting in contamination of animal feed and food products. Recently, ZEN has also been reported in soil, drainage water, wastewater effluents, and rivers. However, the problem with ZEN in aquaculture remains relativel…	10.1016/j.aquaculture.2013.09.030
624	B. K. Wozniak, A.: Matraszek-Zuchowska, I.: Sielska, K.: Zmudzki, J.	2014	Bulletin of the Veterinary Institute in Pulawy	Determination of natural and synthetic oestrogens in surface water using gas chromatography-mass spectrometry	A simple and sensitive gas chromatography method was developed to determine a group of oestrogens in surface water. In the first stage of analysis, enzymatic hydrolysis of oestrogen metabolites with glucuronidase AS-HP was performed. Free compounds were extracted from 200 mL of water sample on C18 SPE column (6 mL, 1000 mg). The evaporated extract was subjected to derivatisation with a mixture of…	10.2478/bvip-2014-0093
629	E. E. A. Woodward, D. M.: Williams, C. F.: Watson, J. E.	2014	Journal of Environmental Quality	Vadose Zone Transport of Natural and Synthetic Estrogen Hormones at Penn State's "Living Filter" Wastewater Irrigation Site	The increase in endocrine-disrupting compounds in the environment has generated research focused on the behavior of these compounds in natural soil and water ecosystems. To understand how estrogens behave in the soil environment as a result of 25+ yr of wastewater irrigation, soils from Penn State's "Living Filter" wastewater irrigation site were extracted and analyzed for two natural estrogens (…	10.2134/jeq2014.04.0153
639	H. L. G. Wong, J. P.: Siu, W. H. L.: Lam, P. K. S.	2005	Archives of Environmental Contamination and Toxicology	Estrogenic and dioxin-like activities and cytotoxicity of sediments and biota from Hong Kong mudflats	Persistent organic pollutants, such as organochlorine insecticides and polychlorinated biphenyls (PCBs), were measured in several environmental matrices including aerial deposition, seawater, sediment, and biota in two important coastal wetlands of Hong Kong, China. Specifically, samples were collected from within the Mai Po Marshes Nature Reserve (Mai Po), an internationally acclaimed wetland si…	10.1007/s00244-004-0166-1
640	S. J. N. Won, A.: Custodia, N.: Rie, M. T.: Fitzgerald, K.: Osada, M.: Callard, I. P.	2005	Integrative and Comparative Biology	The freshwater mussel (Elliptio complanata) as a sentinel species: Vitellogenin and steroid receptorsD	Freshwater mussels, Elliptio complanata were collected from a reference and pollutant-impacted pond on Cape Cod, MA. Glutathione-S-transferase (GST) activity was measured in gill, hepatopancreas and foot. In addition, content of seven heavy metals were measured in whole bodies. GST activity was significantly elevated in hepatopancreas and foot, as was whole body cadmium level in animals from the …	10.1093/icb/45.1.72
642	J. G. Wolz, K.: Streck, G.: Schulze, T.: Rastall, A.: Erdinger, L.: Brack, W.: Fleig, M.: Kuhlers, D.: Braunbeck, T.: Hollert, H.	2011	Chemosphere	Estrogen receptor mediated activity in bankside groundwater, with flood suspended particulate matter and floodplain soil - An approach combining tracer substance, bioassay and target analysis	Bankside groundwater is widely used as drinking water resource and, therefore, contamination has to be avoided. In the European Union groundwater protection is explicit subject to Water Framework Directive. While groundwater pollution may originate from different sources, this study investigated on impacts via flood events. Groundwater was sampled with increasing distance to the river Rhine near …	10.1016/j.chemosphere.2011.05.060
643	S. E. V. Wolff, N.: Helbing, C. C.: Ramirez, C. A.: Malpas, J. M.: Propper, C. R.	2015	Science of the Total Environment	Estrogenic environmental contaminants alter the mRNA abundance profiles of genes involved in gonadal differentiation of the American bullfrog	Wildlife and human populations are exposed to anthropogenic mixtures of chemicals in the environment that may adversely influence normal reproductive function and development. We determined the effects of exposure to estrogenic chemicals and wastewater effluent (WWE) on developing gonads of the American bullfrog, Rana (Lithobates) catesbeiana, a species whose widespread distribution make it an id…	10.1016/j.scitotenv.2015.02.033
648	D. C. Wolecki, M.: Pazdro, K.: Mulkiewicz, E.: Stepnowski, P.: Kumirska, J.	2019	Talanta	Simultaneous determination of non-steroidal anti-inflammatory drugs and natural estrogens in the mussels Mytilus edulis trossulus	In this study, an ASE (Accelerated Solvent extraction)-SPE (Solid Phase Extraction)-GC/MS(SIM) method for the simultaneous determination of five non-steroidal anti-inflammatory drugs (NSAIDs: ibuprofen (IBU), paracetamol (PAR), diclofenac (DIC), naproxen (NAP) and ketoprofen (KET)) and three natural estrogens (estrone (El), 17 beta-estradiol (E2), estriol (E3)) in mussels was proposed, which is s…	10.1016/j.talanta.2019.03.062
649	P. Y. Wojnarowicz, W. B.: Zhou, H. D.: Parker, W. J.: Helbing, C. C.	2014	Water Research	Changes in hormone and stress-inducing activities of municipal wastewater in a conventional activated sludge wastewater treatment plant	Conventional municipal wastewater treatment plants do not efficiently remove contaminants of emerging concern, and so are primary sources for contaminant release into the aquatic environment. Although these contaminants are present in effluents at ng-mu g/L concentrations (i.e. microcontaminants), many compounds can act as endocrine disrupting compounds or stress-inducing agents at these levels. …	10.1016/j.watres.2014.08.035
650	P. O. Wojnarowicz, O. O.: Xia, C.: Parker, W. J.: Helbing, C. C.	2013	Environmental Science & Technology	Impact of Wastewater Treatment Configuration and Seasonal Conditions on Thyroid Hormone Disruption and Stress Effects in Rana catesbeiana Tailfin	Improved endocrine disrupting compound (EDC) removal is desirable in municipal wastewater treatment plants (MWWTPs) although increased removal does not always translate into reduced biological activity. Suitable methods for determining reduction in biological activity of effluents are needed. In order to determine which MWWTPs are the most effective at removing EDC activities, we operated three c…	10.1021/es403767y
655	G. V. Wirzinger, C.: Bachmann, J.: Hasenbank, M.: Liers, C.: Stark, C.: Ziebart, S.: Oehlmann, J.	2007	Cahiers De Biologie Marine	Imposex of the netted whelk Nassarius reticulatus (Prosobranchia) in Brittany along a transect from a point source	Imposex, the development of additional male sex organs in female prosobranch snails, is caused by endocrine disruptors with androgenic potential, such as tributyltin (TBT), a biocide and a component of antifouling paints. In this paper, imposex intensities in Nassarius reticulatus, collected from 2004 to 2006 at 7 different sites in the coastal area of Roscoff, were investigated. In all years, th…
664	F. M. P. Windsor, M. G.: Morrissey, C. A.: Tyler, C. R.: Ormerod, S. J.	2020	Science of the Total Environment	Environment and food web structure interact to alter the trophic magnification of persistent chemicals across river ecosystems	Legacy organic pollutants persist in freshwater environments, but there is limited understanding of how their trophic transfer and effects vary across riverine ecosystems with different land use, biological communities and food webs. Here, we investigated the trophic magnification of polybrominated diphenyl ethers (PBDEs), polychlorinated biphenyls (PCBs) and a suite of organochlorines (OCs) acro…	10.1016/j.scitotenv.2020.137271
665	F. M. P. Windsor, M. G.: Tyler, C. R.: Ormerod, S. J.	2019	Water Research	Persistent contaminants as potential constraints on the recovery of urban river food webs from gross pollution	Urban areas contribute substantially to xenobiotic contaminant loads in rivers, but their effects have been investigated more for individual organisms and sensitive taxa, rather than through the emergent properties of communities. Here, we use replicated, catchment-scale sampling of benthic invertebrates and novel multivariate techniques to assess whether urban wastewater contaminants affected th…	10.1016/j.watres.2019.114858
670	B. A. A.-M. Wilson, A. K.: Mendez, M. O.	2015	Journal of Soils and Sediments	In situ impacts of a flooding event on contaminant deposition and fate in a riparian ecosystem	Floodwaters contain a mixture of organic contaminants which affect both the water and soil quality within flooded regions. This study is the first to describe the chemical behavior of organic contaminants mobilized during the 2010 flooding event of the Rio Grande. The study compares two sites: one directly impacted by outfall from municipal sources and one primarily impacted by rural runoff. This…	10.1007/s11368-015-1145-z
673	T. D. T. Williams, N.: Diab, A. M.: Wu, H. F.: Mackenzie, C.: Bartie, K. L.: Hrydziuszko, O.: Lyons, B. P.: Stentiford, G. D.: Herbert, J. M.: Abraham, J. K.: Katsiadaki, I.: Leaver, M. J.: Taggart, J. B.: George, S. G.: Viant, M. R.: Chipman, K. J.: Falciani, F.	2011	Plos Computational Biology	Towards a System Level Understanding of Non-Model Organisms Sampled from the Environment: A Network Biology Approach	The acquisition and analysis of datasets including multi-level omics and physiology from non-model species, sampled from field populations, is a formidable challenge, which so far has prevented the application of systems biology approaches. If successful, these could contribute enormously to improving our understanding of how populations of living organisms adapt to environmental stressors relati…	10.1371/journal.pcbi.1002126
676	R. J. J. Williams, A. C.: Smith, J. J. L.: Kanda, R.	2003	Environmental Science & Technology	Steroid estrogens profiles along river stretches arising from sewage treatment works discharges	Concentrations of estradiol, estrone, and ethinylestradiol were measured in the water column (daily for 28 or 14 days) and in the bed sediment (weekly over the same period) of the River Nene and the River Lea, U.K., upstream and downstream of sewage treatment works (STW). The concentrations of the three steroids in the STW effluents were also measured. Estrone was detected at the highest concentr…	10.1021/es0202107
677	R. J. J. Williams, M. D.: Johnson, A. C.	1999	Water Research	Initial predictions of the concentrations and distribution of 17 beta-oestradiol, oestrone and ethinyl oestradiol in 3 English rivers	The application of the EXAMS model to estimate the likely distribution of the steroid oestrogens, 17 beta-oestradiol, oestrone and ethinyl-oestradiol in the Rivers Thames, Calder and Aire, U.K, is described. The model uses parameters estimated from laboratory measurements using material collected from each of the three rivers or from the literature. Total concentrations in the water column were p…	10.1016/s0043-1354(98)00386-8
678	R. J. C. Williams, J. H.: Kanda, R.: Johnson, A. C.	2012	Environmental Toxicology and Chemistry	Comparing predicted against measured steroid estrogen concentrations and the associated risk in two United Kingdom river catchments	Predicted concentrations of estrone, 17 beta-estradiol, and 17a-ethinylestradiol generated from a geographical information systems-based model (LF2000-WQX) have previously been used to assess the risk of causing intersex in male fish in the rivers of England and Wales, United Kingdom. Few measured data of sufficient quality and spatial extent have been available to verify this risk assessment. Ne…	10.1002/etc.1756
679	M. K. Williams, R. S.: Mehta, A.: Yadav, S. K.: Tailor, B. L.: Maheshwari, B.	2019	Science of the Total Environment	Emerging contaminants in a river receiving untreated wastewater from an Indian urban centre	Research over the last decade on emerging trace organic contaminants in aquatic systems has largely focused on sources such as treated wastewaters in high income countries, with relatively few studies relating to wastewater sources of these contaminants in low and middle income countries. We undertook a longitudinal survey of the Ahar River for a number of emerging organic contaminants (including…	10.1016/j.scitotenv.2018.08.084
680	M. K. Williams, R.	2010	Science of the Total Environment	Isotopic exchangeability as a measure of the available fraction of the human pharmaceutical carbamazepine in river sediment	Cabamazepine (CBZ), an antiepileptic pharmaceutical compound, is a pollutant of aquatic ecosystems entering via wastewater treatment plants that is considered to be persistent to degradation. An isotope exchange technique was employed using radiolabelled CBZ as a model compound, to determine the amount of isotopic exchangeability of CBZ in river sediment. The amount of isotopically exchangeable C…	10.1016/j.scitotenv.2010.04.012
689	J. D. B. Wilcox, J. M.: Hedman, C. J.: Hemming, J. D. C.: Barman, M. A. E.: Bradbury, K. R.	2009	Journal of Environmental Quality	Removal of Organic Wastewater Contaminants in Septic Systems Using Advanced Treatment Technologies	The detection of pharmaceuticals and other organic wastewater contaminants (OWCs) in ground water and surface-water bodies has raised concerns about the possible ecological impacts of these compounds on nontarget organisms. On-site wastewater treatment systems represent a potentially significant route of entry for organic contaminants to the environment. In this study, effluent samples were colle…	10.2134/jeq2007.0365
692	A. D. Wigh, A.: Brosselin, V.: Gonzalez-Ospina, A.: Domenjoud, B.: Ait-Aissa, S.: Creusot, N.: Gosset, A.: Bazin, C.: Bony, S.	2016	Environmental Science and Pollution Research	Proposal to optimize ecotoxicological evaluation of wastewater treated by conventional biological and ozonation processes	A mixture of urban and hospital effluents (50 % v/v) was evaluated for ecotoxicity with an advanced bioassay battery. Mixed effluents were tested before any treatment, after biological treatment alone, and after biological treatment followed by a tertiary ozonation (15 mg O-3/L). Laying a high value on the continuance of organisms' fitness, essential to preserve a healthy receiving ecosystem, the…	10.1007/s11356-015-5419-1
693	L. B. Wiest, R.: Lafay, F.: Bonjour, E.: Becouze-Lareure, C.: Aubin, J. B.: Jame, P.: Barraud, S.: Kouyi, G. L.: Sebastian, C.: Vulliet, E.	2018	Environmental Pollution	Priority substances in accumulated sediments in a stormwater detention basin from an industrial area	One of the most adopted solutions in developed countries to manage stormwater is detention/retention basins which generate large quantities of sediments that have to be removed regularly. In order to manage them properly, accurate data are needed about their physical and chemical characteristics, particularly on micropollutant concentrations and their associated risk. This work consisted in a two…	10.1016/j.envpol.2018.09.138
697	M. K. Wieczerzak, B.: Namiesnik, J.	2016	Monatshefte Fur Chemie	Study of the effect of residues of pharmaceuticals on the environment on the example of bioassay Microtox (R)	Residues of pharmaceuticals present in the aqueous environment can be found in a mixture of different substances wherein drugs not remain inert with respect to each other. In such mixtures, a phenomenon of synergism or antagonism may occur, which can contribute to increase or decrease the overall toxicity of the mixture of drugs. Pharmaceuticals, namely, diclofenac (sodium salt), oxyteracycline h…	10.1007/s00706-016-1782-y
705	M. J. v. E. Whelan, R.: Gore, D.: Sanders, D.	2010	Water Research	Dynamic multi-phase partitioning of decamethylcyclopentasiloxane (D5) in river water	The behaviour of decamethylcyclopentasiloxane (D5) in river water was evaluated by measuring concentration changes in open beakers. Effective values for the partition coefficient between organic carbon and water (K(OC)) were derived by least-squares optimisation of a dynamic model which accounted for partitioning between the sorbed and dissolved phases of D5, and for losses via volatilisation and…	10.1016/j.watres.2010.04.029
706	W. S. Whangsuk, P.: Nakasiri, M.: Thiengmag, S.: Mongkolsuk, S.: Loprasert, S.	2015	International Biodeterioration & Biodegradation	Two endocrine disrupting dibutyl phthalate degrading esterases and their compensatory gene expression in Sphingobium sp SM42	Dibutyl phthalate (DBP) is one of the most abundant toxic phthalate ester contaminants in the environment. Two esterase genes, estB and estG, were cloned from Sphingobium sp. SM42, which could utilize an endocrine disrupting dibutyl phthalate as a sole carbon source. EstG, which shares sequence identity with very few proteins, showed a greater capacity to breakdown DBP, both in vitro and in vivo,…	10.1016/j.ibiod.2014.12.006
707	B. R. Wetterauer, M.: Otte, J. C.: Hallare, A. V.: Rastall, A.: Erdinger, L.: Schwarzbauer, J.: Braunbeck, T.: Hollert, H.	2012	Environmental Science and Pollution Research	Toxicity, dioxin-like activities, and endocrine effects of DDT metabolites-DDA, DDMU, DDMS, and DDCN	2,2-bis(chlorophenyl)-1,1,1-trichloroethane (DDT) metabolites, other than those routinely measured [i.e., 2,2-bis(chlorophenyl)-1,1-dichloroethylene (DDE) and 2,2-bis(chlorophenyl)-1,1-dichloroethane (DDD)], have recently been detected in elevated concentrations not only in the surface water of Teltow Canal, Berlin, but also in sediment samples from Elbe tributaries (e.g., Mulde and Havel/Spree).…	10.1007/s11356-011-0570-9
708	J. W. Weston, C.: Chaudhary, A.: Emerson, B.: Argote, K.: Khan, S.: Willett, K. L.	2010	Environmental Toxicology and Chemistry	USE OF BIOASSAYS AND SEDIMENT POLYCYCLIC AROMATIC HYDROCARBON CONCENTRATIONS TO ASSESS TOXICITY AT COASTAL SITES IMPACTED BY HURRICANE KATRINA	The goal of the present study was twofold: to rapidly assess the potential environmental toxicological response following the storm surge and flooding caused by Hurricane Katrina along the Gulf Coast of Mississippi, USA, in August 2005, and to establish post-Katrina baseline toxicological profiles for three environmental matrices (water, suspended sediments, and sediments) within the intertidal z…	10.1002/etc.216
709	P. Y. Westlund, V.	2017	Science of the Total Environment	Investigation of the presence and endocrine activities of pesticides found in wastewater effluent using yeast-based bioassays	This study investigated the presence of a variety of pesticides (herbicides, fungicides, and insecticides) in effluent of three wastewater treatment plants as well as their endocrine activities using yeast-based in vitro assays. Although the presence of these contaminants of emerging concern is frequently reported to be present throughout the environment, their presence in wastewater treatment pl…	10.1016/j.scitotenv.2017.07.032
717	E. C. R.-O. Wert, F. L.: Snyder, S. A.	2009	Water Research	Effect of ozone exposure on the oxidation of trace organic contaminants in wastewater	Three tertiary-treated wastewater effluents were evaluated to determine the impact of wastewater quality (i.e. effluent organic matter (EfOM), nitrite, and alkalinity) on ozone (O-3) decomposition and subsequent removal of 31 organic contaminants including endocrine disrupting compounds, pharmaceuticals, and personal care products. The O-3 dose was normalized based upon total organic carbon (TOC)…	10.1016/j.watres.2008.11.050
724	M. O. Wenger, M.: Machala, M.: Neca, J.: Hyrsl, P.: Simkova, A.: Jurajda, P.: von der Ohe, P.: Segner, H.	2010	Environmental Toxicology and Chemistry	ASSESSING RELATIONSHIPS BETWEEN CHEMICAL EXPOSURE, PARASITE INFECTION, FISH HEALTH, AND FISH ECOLOGICAL STATUS: A CASE STUDY USING CHUB (LEUCISCUS CEPHALUS) IN THE BILINA RIVER, CZECH REPUBLIC	Multiple stressor scenarios, as they are relevant in many watersheds, call for approaches extending beyond conventional chemical-focused approaches. The present study, investigated the fish population, represented by chub (Leuciscus cephalus), in the Bilina River (Czech Republic), which is impacted by various pollution sources and might pose a fisk on the fish population. To confirm or reject thi…	10.1002/etc.57
726	Z. D. H. Wen, X. L.: Gao, D. W.: Liu, G.: Fang, C.: Shang, Y. X.: Du, J.: Zhao, Y.: Lv, L. L.: Song, K. S.	2018	Environmental Science and Pollution Research	Phthalate esters in surface water of Songhua River watershed associated with land use types, Northeast China	The ubiquitous presence of phthalate esters (PAEs) in the environment and their potential role as endocrine disruptors of marine organisms has attracted much attention. The presence of PAEs in different water sources collected from the Songhua River mainstream and its tributaries has been determined in this study. The total concentration of the seven PAEs (Sigma PAEs) detected was found to range …	10.1007/s11356-017-1119-3
727	Y. Y. N. Wen, Z. L.: Ma, Y. L.: Ma, J. P.: Chen, L. X.	2014	Journal of Chromatography A	Graphene oxide-based microspheres for the dispersive solid-phase extraction of non-steroidal estrogens from water samples	A modified Quick, Easy, Cheap, Effective, Rugged and Safe (QuEChERS) method based on the dispersive solid-phase extraction (dSPE) combined with high performance liquid chromatography (HPLC) was developed for the determination of non-steroidal estrogens in water samples. In this study, graphene oxide-based silica microspheres (SiO2@GO) were used as dSPE material for the preconcentration of analyte…	10.1016/j.chroma.2014.09.049
728	R. S. X. Wen, Y. P.: Wan, C. X.: Fang, Z. Q.	2013	Aquatic Toxicology	Estrogenic and androgenic effects in mosquitofish (Gambusia affinis) from streams contaminated by municipal effluent in Guangzhou, China	The study reported in this paper used mosquitofish to investigate the estrogenic and androgenic effects of municipal wastewater contamination on the stream system in Guangzhou, China. Western mosquitofish collected from a reference site and five study sites in streams forming part of the Pearl River network were dissected and analyzed for their morphological characteristics (anal fin and hemal sp…	10.1016/j.aquatox.2013.02.010
735	R. H. B. Weissinger, B. R.: Keteles, K.: Battaglin, W. A.: Bradley, P. M.	2018	Science of the Total Environment	Bioactive contaminants of emerging concern in National Park waters of the northern Colorado Plateau, USA	Pharmaceuticals and personal care products (PPCPs), wastewater indicators (WWIs), and pesticides (herein, Contaminants of Emerging Concern [CECs]) have been documented in surface waters throughout the world and have associated risks to aquatic life. While much research has focused on temperate and urbanized watersheds, less is known about CEC presence in semi-arid landscapes, where water availabi…	10.1016/j.scitotenv.2018.04.332
738	S. K. Weigel, R.: Huhnerfuss, H.	2004	Journal of Chromatography A	Simultaneous solid-phase extraction of acidic, neutral and basic pharmaceuticals from aqueous samples at ambient (neutral) pH and their determination by gas chromatography-mass spectrometry	Seven polymeric solid-phase extraction (SPE) sorbents were evaluated with regard to their ability to extract acidic, neutral and basic pharmaceuticals and estrogens simultaneously from water at neutral pH. Highest recoveries (70-100%) for the majority of the analytes were obtained with styrene-methacrylate and styrene-N-vinylpyrrolidone co-polymers. The latter one (Oasis HLB) was chosen for furth…	10.1016/j.chroma.2003.10.036
739	Z. W. Wei, J. J.: Hernandez, A. B.: Warren, A.: Park, J. H.: Meng, Y. L.: Dodla, S. K.: Jeong, C.	2019	Science of the Total Environment	Effect of biochar amendment on sorption-desorption and dissipation of 17 alpha ethinylestradiol in sandy loam and clay soils	Animal manure application in agricultural land has caused the release of steroid estrogens in the soil environment and further movement to aquatic systems. The objective of this study was to investigate the effects of biochar addition on sorption-desorption and dissipation behaviors of 17 alpha ethinylestradiol (EE2) in two different textured soils. A Commerce sandy loam and a Shakey clay were se…	10.1016/j.scitotenv.2019.06.050
741	Y. M. Z. Wei, Y.: Xu, J.: Guo, C. S.: Li, L.: Fan, W. H.	2014	Frontiers of Environmental Science & Engineering	Simultaneous quantification of several classes of antibiotics in water, sediments, and fish muscles by liquid chromatography-tandem mass spectrometry	Precise and sensitive methods for the simultaneous determination of different classes of antibiotics, including sulphonamides, fluoroquinolones, macrolides, tetracyclines, and trimethoprim in surface water, sediments, and fish muscles were developed. In water samples, drugs were extracted with solid-phase extraction (SPE) by passing 1000 mL of water through hydrophilic lipophilic balanced (HLB) S…	10.1007/s11783-013-0580-6
745	X. L. Wei, K. S.: Wong, M. H.: Giesy, J.: Cai, Z. W.: Wong, C. K. C.	2011	Marine Pollution Bulletin	Assessment of risk of PCDD/Fs and dioxin-like PCBs in marine and freshwater fish in Pearl River Delta, China	Fish consumption is known to be beneficial to human health. However since the age of industrialization, the released/disposed chemical pollutants into water systems make fish a source of various environmental toxicants to humans. In oceanic cities with heavy industrial activities, fish products contribute the greatest proportion of exposure to pollutants. In this study, risks and potential effect…	10.1016/j.marpolbul.2011.02.025
746	X. H. Wei, Y. Q.: Wong, M. H.: Giesy, J. P.: Wong, C. K. C.	2011	Chemosphere	Assessment of risk to humans of bisphenol A in marine and freshwater fish from Pearl River Delta, China	Bisphenol A (SPA) is a high production-volume chemical used in the manufacture of a wide variety of consumer products. However it is also a ubiquitous contaminant that can interfere with endocrine systems of wildlife and humans. China is the "world factory" and the Pearl River Delta is the major manufacturing center and is consequently polluted. Concentrations of BPA in meats of marketable fish h…	10.1016/j.chemosphere.2011.05.038
751	L. C. C. Wehmas, J. E.: Durhan, E. J.: Kahl, M. D.: Martinovic, D.: Mayasich, J.: Tuominen, T.: Villeneuve, D. L.: Ankley, G. T.	2011	Environmental Toxicology and Chemistry	SCREENING COMPLEX EFFLUENTS FOR ESTROGENIC ACTIVITY WITH THE T47D-KBLUC CELL BIOASSAY: ASSAY OPTIMIZATION AND COMPARISON WITH IN VIVO RESPONSES IN FISH	Wastewater treatment plant (WWTP) effluents can contain estrogenic chemicals, which potentially disrupt fish reproduction and development. The current study focused on the use of an estrogen-responsive in vitro cell bioassay (T47D-KBluc), to quantify total estrogenicity of WWTP effluents. We tested a novel sample preparation method for the T47D-KBluc assay, using powdered media prepared with dire…	10.1002/etc.388
760	A. A. M. Weber, D. P.: Melo, R. M. C.: Ribeiro, Y. M.: Bazzoli, N.: Rizzo, E.	2019	General and Comparative Endocrinology	Environmental exposure to oestrogenic endocrine disruptors mixtures reflecting on gonadal sex steroids and gametogenesis of the neotropical fish Astyanax rivularis	Discharge of municipal wastewater promotes the entry of diverse oestrogenic compounds into the water bodies. This complex mixture of substances interferes in the steroidogenic pathway, being able to promote severe reproductive impairment in freshwater fish populations. The purpose of the present study was to evaluate the effects of oestrogenic endocrine disruptors (EDCs) mixture on gonadal sex st…	10.1016/j.ygcen.2018.12.016
761	A. A. M. Weber, D. P.: Melo, R. M. C.: Vieira, A. B. C.: Bazzoli, N.: Rizzo, E.	2018	Environmental Science and Pollution Research	Stage-specific testicular protein levels of the oestrogen receptors (ER and ER) and Cyp19 and association with oestrogenic contamination in the lambari Astyanax rivularis (Pisces: Characidae)	Oestrogens participate in various biological processes such as oogenesis, vitellogenesis and testicular development, but studies regarding the distribution and protein levels of oestrogen receptors (ER and ER) and aromatase (Cyp19) in testis are rarely investigated in fish species. The aim of the present study was to analyse the expression pattern of ER, ER and Cyp19 in testis of Astyanax rivular…	10.1007/s11356-018-3392-1
762	A. A. M. Weber, D. P.: Melo, R. M. C.: Vieira, A. B. C.: Prado, P. S.: da Silva, M. A. N.: Bazzoli, N.: Rizzo, E.	2017	Science of the Total Environment	Reproductive effects of oestrogenic endocrine disrupting chemicals in Astyanax rivularis inhabiting headwaters of the Velhas River, Brazil	The Velhas River is themost polluted river in the state of Minas Gerais, south- eastern Brazil. Due to its historical and environmental relevance, the aim of this study was to evaluate the effects of oestrogenic endocrine disruptors on the reproduction of the lambari Astyanax rivularis, a small- sized species found in headwaters of the Sao Francisco River basin. Quarterly field samplings were car…	10.1016/j.scitotenv.2017.02.181
766	K. S. Watson, G.: Leusch, F. D. L.: Knight, N. L.	2012	Water Research	Chlorine disinfection by-products in wastewater effluent: Bioassay-based assessment of toxicological impact	The potential ecological impact of disinfection by-products (DBPs) present in chlorinated wastewater effluents is not well understood. In this study, the chlorinated effluent of traditional wastewater treatment plants (WWTPs) and advanced water reclamation plants (AWRPs) supplying highly-treated recycled water were analyzed for nitrosamines and trihalomethanes (THMs), and a battery of bioassays c…	10.1016/j.watres.2012.08.026
787	F. V. Wanner, M.: Matousova, L.: Fuksa, J. K.: Pospichalova, D.	2016	Journal of Water Chemistry and Technology	The removing of selected pharmaceuticals on WWTP in the Czech Republic	In this article, the results of three years monitoring of selected pharmaceuticals (diclofenac, ibuprofen, carbamazepine, salicylic acid, clofibric acid) in the wastewaters of the Czech Republic are presented. The monitoring was performed on selected Wastewater Treatment Plants (WWTP) with various treatment technology and designed capacity. The concentrations and treatment efficiency of these sub…	10.3103/s1063455x16020090
790	Z. M. O. Wang, H.: Hirotsu, T.: Wang, W. L.: Wu, Q. Y.: Hu, H. Y.	2015	Applied Clay Science	Matrix-enhanced adsorption removal of trace BPA by controlling the interlayer hydrophobic environment of montmorillonite	There is an increased concern recently toward Bisphenol A (BPA), a typical phenolic type estrogenic endocrine disruptor compound, because of its potential impact toward both human beings as well as wildlife at a trace concentration level. In this research, the surfactant-modified montmorillonite materials were used aiming at the complete removal of trace BPA in water environment. Through a detail…	10.1016/j.clay.2014.11.011
796	Y. Q. L. Wang, Y.: Lu, S. Y.: Liu, X. H.: Meng, Y.: Zhang, G. D.: Zhang, Y. R.: Wang, W. L.: Guo, X. C.	2019	Environmental Science and Pollution Research	Occurrence and ecological risk of pharmaceutical and personal care products in surface water of the Dongting Lake, China-during rainstorm period	The pharmaceutical and personal care product (PPCP) residues in freshwater lakes are being highlighted around the world. The occurrence and ecological risk of 34 PPCPs classified as antibiotics, non-steroidal anti-inflammatory drugs (NSAID), cardiovascular drugs, psychotropic drugs, anti-inflammatory drugs, psychostimulants, and pesticides during rainstormperiod in surface water of the Dongting L…	10.1007/s11356-019-06047-4
797	Y. Q. H. Wang, W.: Cao, Z. H.: Fu, X. Q.: Zhu, T.	2005	Analytical and Bioanalytical Chemistry	Occurrence of endocrine-disrupting compounds in reclaimed water from Tianjin, China	Continuous disposal of endocrine-disrupting compounds (EDCs) into the environment can lead to serious human health problems and can affect plants and aquatic organisms. The determination of EDCs in water has become an increasingly important activity due to our increased knowledge about their toxicities, even at low concentration. The EDCs in water samples from the reclaimed water plant of Tianjin…	10.1007/s00216-005-0082-x
798	Y. N. Wang, G. S.: Zong, H. M.: Ma, X. D.: Yang, X. H.: Mu, J. L.: Wang, L. J.: Lin, Z. S.: Zhang, Z. F.: Wang, J. Y.: Zhao, J. S.	2018	Environmental Toxicology and Chemistry	Applying Adverse Outcome Pathways and Species Sensitivity-Weighted Distribution to Predicted-No-Effect Concentration Derivation and Quantitative Ecological Risk Assessment for Bisphenol A and 4-Nonylphenol in Aquatic Environments: A Case Study on Tianjin City, China	Adverse outcome pathways (AOPs) are a novel concept that effectively considers the toxic modes of action and guides the ecological risk assessment of chemicals. To better use toxicity data including biochemical or molecular responses and mechanistic data, we further developed a species sensitivity-weighted distribution (SSWD) method for bisphenol A and 4-nonylphenol. Their aquatic predicted-no-ef…	10.1002/etc.3994
803	Y. H. W. Wang, Q. Y.: Hu, L. F.: Lu, G. H.: Li, Y.	2015	Environmental Geochemistry and Health	Occurrence of estrogens in water, sediment and biota and their ecological risk in Northern Taihu Lake in China	Occurrence of five estrogens, including estrone (E1), 17 beta-estradiol (E2), estriol (E3), 17 alpha-ethynylestradiol (EE2) and bisphenol A (BPA) in water, sediment and biota in Northern Taihu Lake, were investigated and their ecological risk was evaluated. Most of the target estrogens were widely distributed in the eight studied sampling sites, and their levels showed a regional trend of Gong Ba…	10.1007/s10653-014-9637-0
804	Y. H. J. Wang, S. G.: Wang, Q. Y.: Lu, G. H.: Jiang, J. J.: Zhu, D. R.	2013	Journal of Chromatography A	Zeolitic imidazolate framework-8 as sorbent of micro-solid-phase extraction to determine estrogens in environmental water samples	A novel micro-solid-phase extraction (mu-SPE) device coupled with ultra-high performance liquid chromatography-tandem mass spectrometry (UPLC-MS-MS) was established to determine five typical estrogens in aqueous samples. Zeolitic imidazolate framework-8 (ZIF-8) as sorbent was packed in polypropylene membrane to construct the mu-SPE device. Important extraction parameters including extraction time…	10.1016/j.chroma.2013.03.032
806	Y. G. W. Wang, X.: Li, M. W.: Dong, J.: Sun, C. H.: Chen, G. Y.	2018	International Journal of Environmental Research and Public Health	Removal of Pharmaceutical and Personal Care Products (PPCPs) from Municipal Waste Water with Integrated Membrane Systems, MBR-RO/NF	This study focuses on the application of combining membrane bioreactor (MBR) treatment with reverse osmosis (RO) or nanofiltration (NF) membrane treatment for removal of pharmaceuticals and personal care products (PPCPs) in municipal wastewater. Twenty-seven PPCPs were measured in real influent with lowest average concentration being trimethoprim (7.12 ng/L) and the highest being caffeine (18.4 n…	10.3390/ijerph15020269
821	W. D. H. Wang, Y. M.: Shu, W. Q.: Cao, H.	2007	Journal of Chromatography A	Multiwalled carbon nanotubes as adsorbents of solid-phase extraction for determination of polycyclic aromatic hydrocarbons in environmental waters coupled with high-performance liquid chromatography	Multimalled carbon nanotubes (MWCNTs) were used as a novel kind of solid-phase extraction adsorbents in this work as well as an analytical method based on MWCNTs solid-phase extraction (SPE) combined with high-performance liquid chromatography (HPLC) was established for the determination of polycyclic aromatic hydrocarbons (PAHs), some of which belong to typical persistent organic pollutants (POP…	10.1016/j.chroma.2007.10.027
823	S. Z. Wang, Z. L.: He, J. F.: Yue, X. Y.: Pan, J. X.: Wang, Z. Z.	2018	Environmental Pollution	Steroidal and phenolic endocrine disrupting chemicals (EDCs) in surface water of Bahe River, China: Distribution, bioaccumulation, risk assessment and estrogenic effect on Hemiculter leucisculus	This study investigated selected steroidal and phenolic endocrine disrupting compounds (EDCs) in the surface water of the Bahe River (China) using gas chromatography mass spectrometry (GC-MS). Their effect on the wild sharpbelly Hemiculter leucisculus was investigated. The concentrations of 4-t-octylphenol, nonylphenol, bisphenol-A, estrone, 17 beta-estradiol, 17 alpha-Ethinylestradiol, and estri…	10.1016/j.envpol.2018.08.063
825	S. Y. W. Wang, W. Y.: Liu, F.: Yin, S. Y.: Bao, Z.: Liu, H. L.	2015	Journal of Contaminant Hydrology	Spatial distribution and migration of nonylphenol in groundwater following long-term wastewater irrigation	Seen as a solution to water shortages, wastewater reuse for crop irrigation does however poses a risk owing to the potential release of organic contaminants into soil and water. The frequency of detection (FOD), concentration, and migration of nonylphenol (NP) isomers in reclaimed water (FODRW), surface water (FODSW), and groundwater (FODGW) were investigated in a long-term wastewater irrigation …	10.1016/j.jconhyd.2015.03.013
826	S. Y. L. Wang, X. O.: Wu, W. Y.: Liu, F.	2019	Environmental Engineering Science	Sorption and Desorption Behavior of 4-Nonylphenol and a Branched Isomer on Soils with Long-Term Reclaimed Water Irrigation	4-Nonylphenol (4-NP) is one of the endocrine disrupter chemicals (EDCs) in reclaimed water. With agricultural soil widely irrigated by reclaimed water, groundwater and soil are contaminated by EDCs. Sorption and desorption behavior of 4-NP and a branched 4-NP (4-NP111) on three reclaimed water-irrigated soils (S1, S2, and S3) were carried out by kinetic and thermodynamic experiments. Kinetic expe…	10.1089/ees.2018.0533
829	S. H. Z. Wang, H. S.: Du, L. Y.: Lin, S. L.: Wang, C. T.	2007	Analytical Letters	Determination of estradiol by biotin-avidin-amplified electrochemical enzyme immunoassay	A simple, sensitive biotin-avidin-amplified electrochemical enzyme-linked immunosorbent assay (ELISA) for the determination of estradiol (E-2) was proposed in this paper. The complex of biotinylated anti-E-2 antibody and horseradish peroxidase-labeled avidin (HRP-avidin) were regarded as a probe in this system. The activity of labeled enzyme was measured with electrochemical methods using o-pheny…	10.1080/00032710701242089
831	R. M. L. Wang, J. L.: Yang, X. X.: Lin, C.: Huang, B.: Jin, W.: Pan, X. J.	2013	Environmental Science and Pollution Research	Biological response of high-back crucian carp (Carassius auratus) during different life stages to wastewater treatment plant effluent	This study presents the adverse effects of endocrine disrupting chemicals (EDCs) in effluent of wastewater treatment plants (WwTPs) on fish health. A study of chronic exposure to WwTPs effluent for 10 months was undertaken in high-back crucian carp (Carassius auratus) during different life stages, covering early-life-stage (ELS), prespawning period, and postspawning period. Condition factor (CF),…	10.1007/s11356-013-1817-4
832	Q. Z. Wang, L. Y.: Chen, M.: Ma, X. X.: Wang, X. L.: Xia, J. C.	2017	Chemosphere	Simultaneously determination of bisphenol A and its alternatives in sediment by ultrasound-assisted and solid phase extractions followed by derivatization using GC-MS	Bisphenol analogues are a group of chemicals which are being widely applied in industrial and household products owing to regulations on bisphenol A (BPA) in many countries. In this study, an analytical method, including extraction from complex environmental matrices, clean-up using solid phase extraction (SPE) and following-up derivatization prior to gas chromatography coupled with mass spectrom…	10.1016/j.chemosphere.2016.11.095
839	Q. K. Wang, B. C.	2017	Science of the Total Environment	Occurrence and distribution of synthetic musks, triclosan and methyl triclosan in a tropical urban catchment: Influence of land-use proximity, rainfall and physicochemical properties	This study involved a comprehensive thirteen month survey of synthetic musks, triclosan (TCS) and methyl triclosan (MTCS) in surface water, as well as suspended particular matter (SPM) and bottom sediments in a tropical urban catchment in Singapore. The polycyclic musk, Galaxolide (HHCB), exhibited the highest concentration among musk compounds, ranging, from 5.16 to 42.9 ng/L in surface water, 1…	10.1016/j.scitotenv.2016.08.091
840	Q. C. Wang, M.: Shan, G. Q.: Chen, P. Y.: Cui, S.: Yi, S. J.: Zhu, L. Y.	2017	Science of the Total Environment	Bioaccumulation and biomagnification of emerging bisphenol analogues in aquatic organisms from Taihu Lake, China	Due to regulations on bisphenol A (BPA) in many countries, a variety of bisphenol analogues are being widely manufactured and applied. However, there is a big knowledge gap on bioaccumulation and biomagnification of these emerging bisphenols in aquatic organisms. The bioaccumulation and magnification of nine bisphenol analogues in aquatic organisms at different trophic levels collected from Taihu…	10.1016/j.scitotenv.2017.04.167
847	M. Y. G. Wang, H. B.: Wang, H.: Chi, B. M.	2017	Human and Ecological Risk Assessment	Evaluation of three different types of nitrogen, heavy metals, and endocrine disruptors in water and sediments of Wenyu River	Concentrations of NO3-(nitrate), NO2-(nitrite), NH4+ C(ammonia nitrogen), Mn, Fe, Ba, As, Se, Cd, Pb, Cr6+, estrone (E1), estradiol (E2), ethinylestradiol (EE2), estriol (E3), bisphenol A (BPA), nonylphenol (NP) and 4-tert-octylphenol (OP) had been estimated in water and sediments of Wenyu River. Using single factor, ecological risk assessment, geoaccumulation index, human health risk assessment …	10.1080/10807039.2017.1325712
850	L. Y. Z. Wang, X. H.: Tam, N. F. Y.	2010	Water Science and Technology	Analysis and occurrence of typical endocrine-disrupting chemicals in three sewage treatment plants	Seven typical endocrine-disrupting chemicals (EDCs), including bisphenol A (BPA), 4-tert-octylphenol (OP), estrone (E1), estradiol (E2), 17 alpha-estradiol (17 alpha-E2), estriol (E3) and 17 alpha-ethinylestradiol (EE2) in wastewater, were simultaneously determined with gas chromatography-mass spectrometry (GC-MS). Samples, including influents, effluents and wastewater of different unit processes…	10.2166/wst.2010.533
851	L. Y. Wang, G. G.: Chen, F.: Zhang, L. J.: Zhao, J. L.: Lai, H. J.: Chen, Z. F.: Tao, R.	2012	Environmental Pollution	Monitoring of selected estrogenic compounds and estrogenic activity in surface water and sediment of the Yellow River in China using combined chemical and biological tools	We investigated occurrence of selected compounds (4-t-octylphenol: 4-t-OP; 4-nonylphenols: 4-NP; bisphenol-A: BPA; estrone: E1; 17 beta-estradiol: E2; triclosan: TCS) and estrogenicity in surface water and sediment of the Yellow River in China by using combined chemical analysis and in vitro yeast screen bioassay. Estrogenic compounds 4-t-OP, 4-NP, BPA, E1, E2 and TCS were measured in the water s…	10.1016/j.envpol.2011.10.005
852	L. Y. Wang, G. G.: Zhao, J. L.: Liu, S.: Yang, B.: Zhou, L. J.: Tao, R.: Su, H. C.	2011	Environmental Pollution	Assessing estrogenic activity in surface water and sediment of the Liao River system in northeast China using combined chemical and biological tools	This paper investigated some selected estrogenic compounds (4-t-octylphenol: 4-t-OP; 4-nonylphenols: 4-NP; bisphenol-A: BPA; diethylstilbestrol: DES; estrone: E1; 17 beta-estradiol: E2; 17 alpha-Ethinylestradiol: EE2; triclosan: TCS) and estrogenicity in the Liao River system using the combined chemical and in vitro yeast screen bioassay and assessed their ecological risks to aquatic organisms. T…	10.1016/j.envpol.2010.09.017
853	L. Y. Wang, G. G.: Zhao, J. L.: Yang, X. B.: Chen, F.: Tao, R.: Liu, S.: Zhou, L. J.	2010	Science of the Total Environment	Occurrence and risk assessment of acidic pharmaceuticals in the Yellow River, Hai River and Liao River of north China	Pharmaceuticals in the aquatic environment have received great attentions from the general and scientific community due to their potential impacts on ecological and human health. We investigated the occurrence of twelve acidic pharmaceuticals and herbicides (salicylic acid, clofibric acid, ibuprofen, gemfibrozil, fenoprofen, naproxen, ketoprofen, mefenamic acid, tolfenamic acid, diclofenac, meclo…	10.1016/j.scitotenv.2010.04.047
856	L. S. Wang, H. W.: Zhang, G. H.: Sun, S. J.: Fu, X. M.	2013	Journal of Soils and Sediments	Application of ionic liquids for the extraction and passive sampling of endocrine-disrupting chemicals from sediments	The aim of this study was to assess the applicability of ionic liquids (ILs) in the extraction of organic contaminants from sediments and in passive sampling as a receiving phase material. Solutions of two water-soluble ionic liquids (WSILs)-1-butyl-3-methyl imidazolium tetrafluoroborate ([BMIm]BF4) and N-butyl-3-methyl pyridinium tetrafluoroborate ([BMPy]BF4)-were used for the extraction of endo…	10.1007/s11368-012-0631-9
860	L. L. Y. Wang, X. L.: Zhang, A. G.: Bidegain, G.: Li, R. J.: Na, G. S.: Yuan, X. T.	2019	Marine Pollution Bulletin	Distribution patterns and ecological risk of endocrine-disrupting chemicals at Qingduizi Bay (China): A preliminary survey in a developing maricultured bay	The occurrence and estrogenic activities of seven phenolic endocrine-disrupting chemical (EDC) compounds (nonylphenol (NP), octylphenol (4-OP), 2,4-dichlorophenol (2,4-DCP), 4-tertbutylphenol (4-t-BP), 4-tert-octylphenol (4-t-OP), tetrabromobisphenol A (TBBPA), and bisphenol A (BPA)) in the sediments of Qingduizi Bay (NorthernYellow Sea, China) in superficial sediments were investigated to evalua…
864	J. Z. Wang, Y. D.	2017	Environmental Toxicology and Pharmacology	Occurrence and risk assessment of estrogenic compounds in the East Lake, China	Forty two surface water samples were collected in May and June of 2013 in five lakelets of the East Lake, China. Four steroid hormones (17 beta-estradiol (beta E2), estrone (E1), 17 alpha-estradiol (alpha E2) and 17 alpha-ethinylestradiol (alpha EE2)) were analyzed in these samples. Determination of four estrogenic compounds was performed on high performance liquid chromatography/mass spectrometr…	10.1016/j.etap.2017.03.018
878	J. E. Wang, M.: Menn, F. M.: Dykes, T.: Sayler, G.	2015	Ecotoxicology	Standardized application of yeast bioluminescent reporters as endocrine disruptor screen for comparative analysis of wastewater effluents from membrane bioreactor and traditional activated sludge	A standardized protocol is demonstrated for bioluminescent strains Saccharomyces cerevisiae BLYES, BLYAS and BLYR as high-throughput screening tools to monitor the estrogenic, androgenic and toxic potencies in wastewater. The sensitivity and reproducibility of the assay in wastewater monitoring was evaluated for 7 day semi-continuous batch reactor using activated sludge with hormones spiked raw s…	10.1007/s10646-015-1556-z
879	H. X. Z. Wang, Y.: Jiang, Q. W.	2012	Microchemical Journal	Simultaneous screening of estrogens, progestogens, and phenols and their metabolites in potable water and river water by ultra-performance liquid chromatography coupled with quadrupole time-of-flight mass spectrometry	In this study, a method employing ultra-performance liquid chromatography coupled with quadrupole time-of-flight mass spectrometry (UPLC-Q-TOF-MS) was developed to simultaneously screen for 36 endocrine-disrupting chemicals (EDCs; e.g., estrogens, progestogens, phenols, and their metabolites) both in potable and river water. From the selected compounds, 21 target compounds, for which reference st…	10.1016/j.microc.2011.09.010
880	H. W. Wang, C. X.: Wu, W. Z.: Mo, Z.: Wang, Z. J.	2003	Chemosphere	Persistent organic pollutants in water and surface sediments of Taihu Lake, China and risk assessment	Organic pollutants, especially persistent organic pollutants were examined in the water and surface sediments of Taihu Lake, China. Both 12 water and 12 sediment samples were collected over the lake. C-18 solid-phase extraction technique was applied to extract organic pollutants in collected water samples. Soxhlet extraction procedure was used to extract organic pollutants in sediment samples. Th…	10.1016/s0045-6535(02)00484-8
881	H. W. Wang, C. X.: Wu, W. Z.: Wang, Z. J.	2002	Journal of Environmental Science and Health Part a-Toxic/Hazardous Substances & Environmental Engineering	Persistent organic pollutants (POPs) in surface sediments of Donghu Lake, Wuhan, Hubei, China	Surface sediment samples from five different sites were collected in Donghu Lake, Wuhan City, Hubei Province, China during November 2000. Over 180 organic chemicals were detected using GC-MS controlled by a Hewlett Packard Chemstation after soxhlet extraction. Derivatives of benzene, phthalate esters, PAHs, phenols, isophorone as priority pollutants or endocrine disruptors, respectively, were det…	10.1081/ese-120003231
886	G. D. M. Wang, P.: Zhang, Q.: Lewis, J.: Lacey, M.: Furukawa, Y.: O'Reilly, S. E.: Meaux, S.: McLachlan, J.: Zhang, S.	2012	Journal of Environmental Monitoring	Endocrine disrupting chemicals in New Orleans surface waters and Mississippi Sound sediments	Endocrine disrupting compounds (EDCs), represented by steroid hormones, organochlorine pesticides (OCPs), polychlorinated biphenyls (PCBs), and bisphenol A have been determined in four sediment cores from the Gulf of Mexico, from New Orleans surface water (Lake Pontchartrain and Mississippi River), and from the influent and effluent of a New Orleans municipal sewage treatment plant. During the fi…	10.1039/c2em30095h
890	D. P. L. Wang, Z. X.: Zhang, X.: Lin, L. F.: Du, M. M.: Du Laing, G.: Yan, C. Z.	2015	Environmental Earth Sciences	Occurrence, distribution and risk assessment of estrogenic compounds for three source water types in Ningbo City, China	This study evaluated the occurrence, distribution and risk assessment of nine estrogenic compounds found in 29 source water sites in Ningbo City, China. They included 21 reservoirs, five river sites and three wells. The nine estrogenic compounds included estrone (El), 4-n-nonylphenol (NP), 17 alpha-ethynylestradiol (EE2), diethylstilbestrol (DES), estriol (E3), 17 beta-estradiol (E2), 4-toctylphe…	10.1007/s12665-015-4619-9
891	D. L. Wang, Y. C.: Xu, Z. G.: Zhao, D. D.: Liu, Y. J.: Liu, Z. M.	2020	Microchemical Journal	Multitemplate molecularly imprinted polymeric solid-phase microextraction fiber coupled with HPLC for endocrine disruptor analysis in water samples	Molecularly imprinted polymers (MIPs) usually show specific selectivity to a single template molecule and its structural analogs. But how about the selectivity is when multitemplates are used to obtain MIPs? Herein, ethyl p-hydrobenzoate (EP), bisphenol A (BPA) and dibutyl phthalate (DBP) were used as template molecules to synthesize triple-template MIP (TMIP). The adsorption properties of the TM…	10.1016/j.microc.2020.104802
893	C. T. G. Wang, P. R.	2013	Analytical and Bioanalytical Chemistry	Detection and occurrence of microconstituents in reclaimed water used for irrigation - a potentially overlooked source	An online SPE-HPLC-HESI-MS/MS method and an online SPE-HPLC-APPI-MS/MS method were developed to analyze 72 microconstituents in reclaimed water. In this study, 55 reclaimed water samples were collected from the sprinkler system for a year-long period at Florida International University Biscayne Bay Campus, where reclaimed water was reused for daily irrigation. Analysis results showed that several…	10.1007/s00216-013-6799-z
894	C. J. X. Wang, C. M.: Chen, F.: Tang, X. J.	2011	Journal of Separation Science	Simultaneous determination of three naturally occurring estrogens in environmental waters by high-performance liquid chromatography	A simple, sensitive and accurate reversed-phase high-performance liquid chromatographic (HPLC) method for simultaneous determination of three naturally occurring estrogenic steroids including estrone (E1), 17 beta-estradiol (E2) and estriol (E3) in environmental water samples was developed. Analytes were extracted with ethyl acetate solvents and preconcentrated prior to HPLC analysis. Separations…	10.1002/jssc.201100445
896	C. A. S. Wang, H. L.: Adams, C. D.: Gamagedara, S.: Stayton, I.: Timmons, T.: Ma, Y. F.	2011	Water Research	Investigation of pharmaceuticals in Missouri natural and drinking water using high performance liquid chromatography-tandem mass spectrometry	A comprehensive method has been developed and validated in two different water matrices for the analysis of 16 pharmaceutical compounds using solid phase extraction (SPE) of water samples, followed by liquid chromatography coupled with tandem mass spectrometry. These 16 compounds include antibiotics, hormones, analgesics, stimulants, antiepileptics, and X-ray contrast media. Method detection limi…	10.1016/j.watres.2010.11.043
899	B. W. Wang, X.: Zhao, S. M.: Wang, Y.: Yu, F.: Pan, X. J.	2011	Chromatographia	Analysis of Six Phenolic Endocrine Disrupting Chemicals in Surface Water and Sediment	An efficient and reliable method based on gas chromatography-mass spectrometry (GC-MS) was developed for the extraction and analysis of six phenolic endocrine disrupting chemicals (EDCs), such as 4-nonylphenol (4-NP), nonylphenol-mono-ethoxylate (NP1EO), nonylphenol-diethoxylate (NP2EO), 4-tert-octylphenol (4-t-OP), bisphenol A (BPA) and 4-cumylphenol (4-CP) in surface water and sediment. The met…	10.1007/s10337-011-2067-6
900	B. H. Wang, B.: Jin, W.: Zhao, S. M.: Li, F. R.: Hu, P.: Pan, X. J.	2013	Environmental Science and Pollution Research	Occurrence, distribution, and sources of six phenolic endocrine disrupting chemicals in the 22 river estuaries around Dianchi Lake in China	The objectives of this study are to track the occurrence, distribution, and sources of phenolic endocrine disrupting compounds (EDCs) in the 22 rivers around Dianchi Lake in China, to estimate the input and output amounts of phenolic EDCs in the water system, and to provide more comprehensive fundamental data for risk assessment and contamination control of phenolic EDCs in aquatic environment. S…	10.1007/s11356-012-1236-y
901	B. H. Wang, B.: Jin, W.: Wang, Y.: Zhao, S. M.: Li, F. R.: Hu, P.: Pan, X. J.	2012	Journal of Environmental Monitoring	Seasonal distribution, source investigation and vertical profile of phenolic endocrine disrupting compounds in Dianchi Lake, China	Phenolic endocrine disrupting compounds, including nonylphenol-di-ethoxylate (NP2EO), nonylphenol-mono-ethoxylate (NP1EO), 4-nonylphenol (4-NP), bisphenol A (BPA), 4-cumylphenol (4-CP) and 4-tert-octylphenol (4-t-OP), were investigated in water, surface sediment and sediment cores in Dianchi Lake to track their seasonal distributions, pollution sources and historical trends. The concentrations of…	10.1039/c2em10856a
902	B. D. Wang, F. Q.: Chen, S.: Chen, M. J.: Bai, Y. C.: Tan, J. Y.: Li, F. C.: Wang, Q.	2016	Ecotoxicology and Environmental Safety	Phenolic endocrine disrupting chemicals in an urban receiving river (Panlong river) of Yunnan-Guizhou plateau: Occurrence, bioaccumulation and sources	The objectives of this study were to track the occurrence, bioaccumulation and sources of phenolic endocrine disrupting chemicals (EDCs) in a representative urban river (Panlong River) of Yunnan-Guizhou Plateau. It provided more comprehensive fundamental data for risk assessment and contamination control of phenolic EDCs in aquatic environments. Phenolic EDCs, such as nonylphenol-diethoxylate (NP…	10.1016/j.ecoenv.2016.02.018
916	D. B. P. Walker, N. V.: Cordy, G.: Gross, T. S.: Zaugg, S. D.: Furlong, E. T.: Kolpin, D. W.: Matter, W. J.: Gwinn, J.: McIntosh, D.	2009	Aquatic Toxicology	Changes in reproductive biomarkers in an endangered fish species (bonytail chub, Gila elegans) exposed to low levels of organic wastewater compounds in a controlled experiment	In arid regions of the southwestern United States, municipal wastewater treatment plants commonly discharge treated effluent directly into streams that would otherwise be dry most of the year. A better understanding is needed of how effluent-dependent waters (EDWs) differ from more natural aquatic ecosystems and the ecological effect of low levels of environmentally persistent organic wastewater …	10.1016/j.aquatox.2009.08.008
919	S. E. M. Wainwright, M. A.: Sericano, J. L.: Thomas, P.	2001	Archives of Environmental Contamination and Toxicology	Chlorinated hydrocarbons and biomarkers of exposure in wading birds and fish of the Lower Rio Grande Valley, Texas	During 1997 we evaluated reproductive success in colonial water birds nesting in the Lower Rio Grande Valley (LRGV), Texas, and correlated success with concentrations of contaminants in eggs; We also measured steroid hormones and gonadosomatic index (GSI) as biomarkers of endocrine effects in common carp (Cyprinus carpio). Nest and hedging success of green herons (Butorides virescens) and great e…
923	G. B. Wagenaar, T.: Barnhoorn, I.	2012	Journal of Applied Ichthyology	Sperm motility and testicular histology as reproductive indicators in Clarias gariepinus from an eutrophic impoundment, South Africa	Testicular histology and sperm motility were studied as possible reproductive indicators of the reproductive potential for the wild, indigenous fish species (Clarias gariepinus) from an eutrophic impoundment, the Hartbeespoort Dam (HD) in South Africa. Parameters used as indicators include: GSI, testes histology and staging of the testes. Computer assisted sperm analysis (CASA), was used to asses…	10.1111/jai.12065
927	H. C. Wada, D. A.: McNabb, F. M. A.: Hopkins, W. A.	2009	Environmental Science & Technology	Suppressed Adrenocortical Responses and Thyroid Hormone Levels in Birds near a Mercury-Contaminated River	Much of the research on sublethal, adverse effects of mercury (Hg) has focused on impairment of neurological function and reproduction in fish and fish-eating vertebrates. Here we examined the associations between Hg and endocrine function (adrenocortical responses and plasma thyroid hormone concentrations) of insectivorous tree swallow nestlings adjacent to a Hg-contaminated river and nearby ref…	10.1021/es803707f
928	J. B. Vymazal, T.: Kozeluh, M.	2015	Science of the Total Environment	Occurrence and removal of estrogens, progesterone and testosterone in three constructed wetlands treating municipal sewage in the Czech Republic	Estrogenic hormones, progesterone and testosterone are endocrine-disrupting chemicals and their presence in aquatic environments represents a potentially adverse environmental and public health impact. There is a considerable amount of information about removal of estrogens, progesterone and testosterone in conventional wastewater treatment plants, namely activated sludge systems. However, the in…	10.1016/j.scitotenv.2015.07.077
930	E. W. Vulliet, L.: Baudot, R.: Grenier-Loustalot, M. F.	2008	Journal of Chromatography A	Multi-residue analysis of steroids at sub-ng/L levels in surface and ground-waters using liquid chromatography coupled to tandem mass spectrometry	Most analytical methodologies currently available for the determination of steroids in water only identify a few representative compounds (mainly estrogens). In this context, a multi-residue methodology based on liquid chromatography-tandem mass spectrometry was developed for the determination of 26 steroids including natural and synthetic estrogens, progestagens and androgens. The method describ…	10.1016/j.chroma.2008.09.034
932	E. C.-O. Vulliet, C.	2011	Environmental Pollution	Screening of pharmaceuticals and hormones at the regional scale, in surface and groundwaters intended to human consumption	As part of a regional screening to evaluate the risk, for the health of populations, to certain classes of emerging substances, several families of pharmaceuticals and hormones were looked for in waters intended to drinking. Thus, 52 substances were investigated in 71 surface waters and 70 groundwaters. Results indicate that no water was free of pollutants, regardless of its origin (surface or gr…	10.1016/j.envpol.2011.04.033
933	E. B. Vulliet, J. B.: Flament-Waton, M. M.: Grenier-Loustalot, M. F.	2007	Analytical and Bioanalytical Chemistry	Analytical methods for the determination of selected steroid sex hormones and corticosteriods in wastewater	An analytical method for the determination of 12 selected estrogens, progestagens and corticosteroids is presented. The optimization of the method, including liquid chromatography separation, extraction on a solid phase, purification on a silica gel cartridge and detection by mass spectrometry, is described. Both the repeatability, with relative standard deviation ranging from 1.4 to 2.7%, and th…	10.1007/s00216-006-1084-z
936	M. J. Vrecl, V.	2016	Arhiv Za Higijenu Rada I Toksikologiju-Archives of Industrial Hygiene and Toxicology	Occurrence of intersex in wild freshwater fish in Slovenian rivers: a histological evaluation	The aim of this preliminary research was to establish if there are intersex occurrences in wild freshwater fish in Slovenian rivers and streams. In the first study we evaluated all fish species of both sexes obtained from the river Ljubljanica from its source to mouth. In the second study we focused on the rainbow trout (Oncorhynchus mykiss) and brown trout (Salmo trutta m. fario) males from 30 r…	10.1515/aiht-2016-67-2730
939	D. H. Voutsa, P.: Schaffner, C.: Giger, W.	2006	Environmental Science and Pollution Research	Benzotriazoles, alkylphenols and bisphenol a in municipal wastewaters and in the Glatt River, Switzerland	Background. Many organic micropollutants occur at trace concentrations in municipal wastewater effluents and in the aquatic environment. Some of these xenobiotic chemicals can be considered as 'emerging' contaminants and some are suspect to have endocrine disrupting effects. Among the latter are nonylphenol (NP), octylphenol (OP) and bisphenol A (BPA), which deserve special attention due to their…	10.1065/espr2006.01.295
943	J. M. Vondracek, M.: Minksova, K.: Blaha, L.: Murk, A. J.: Kozubik, A.: Hofmanova, J.: Hilscherova, K.: Ulrich, R.: Ciganek, M.: Neca, J.: Svrckova, D.: Holoubek, I.	2001	Environmental Toxicology and Chemistry	Monitoring river sediments contaminated predominantly with polyaromatic hydrocarbons by chemical and in vitro bioassay techniques	Extracts of sediment samples collected from the Morava River and its tributaries (Czech Republic) were examined for mutagenic, dioxin-like, and estrogenic activities. Moreover, the human leukemic HL-60 cell line was tested as a potential model for the detection of effects of environmental contaminants on cell proliferation and differentiation processes. Analytical data indicate that the sediments…	10.1002/etc.5620200712
945	A. d. M. Vona, F.: Garcia-Ivars, J.: Pico, Y.: Mendoza-Roca, J. A.: Iborra-Clar, M. I.	2015	Journal of Water Process Engineering	Comparison of different removal techniques for selected pharmaceuticals	Recently, there is an emergence of endocrine-disrupting compounds, pharmaceuticals, and personal care products (EDC/PPCPs) as important pollutants to remove from drinking water and reclaimed wastewater. In this work, the efficiency of removing pharmaceuticals (PCs) from model aqueous solutions and raw wastewater with ultrafiltration (UF), nanofiltration (NF), activated carbon adsorption (AC), bio…	10.1016/j.jwpe.2014.12.011
951	A. G. Voloshenko-Rossin, G.: Cohen, K.: Gun, J.: Cumbal-Flores, L.: Parra-Morales, W.: Sarabia, F.: Ojeda, F.: Lev, O.	2015	Environmental Science-Processes & Impacts	Emerging pollutants in the Esmeraldas watershed in Ecuador: discharge and attenuation of emerging organic pollutants along the San Pedro-Guayllabamba-Esmeraldas rivers	Water quality characteristics and emerging organic pollutants were sampled along the San Pedro-Guayllabamba-Esmeraldas River and its main water pollution streams in the summer of 2013. The annual flow rate of the stream is 22 000 Mm(3) y(-1) and it collects the wastewater of Quito-Ecuador in the Andes and supplies drinking water to the city of Esmeraldas near the Pacific Ocean. The most persisten…	10.1039/c4em00394b
961	M. E. Vitali, F.: Stella, D.: Guidotti, M.	2004	Chemosphere	Nonylphenols in freshwaters of the hydrologic system of an Italian district: association with human activities and evaluation of human exposure	A sampling campaign for the determination of concentrations of nonylphenol isomers (NPs) in freshwaters and sediments of the hydrologic system of the Rieti district (central Italy) was conducted from 2002 to 2003. Eighteen sampling points, selected on the basis of the different human activities in the vicinity, were monitored; six series of water samples (from June 2002 to February 2003) and one …	10.1016/j.chemosphere.2004.06.029
965	E. S. Vine, J.: van Aerle, R.: Tyler, C. R.: Sumpter, J. P.	2005	Environmental Toxicology and Chemistry	Endocrine (sexual) disruption is not a prominent feature in the pike (Esox lucius), a top predator, living in English waters	The high incidence of intersex roach (Rutilus rutilus) in some United Kingdom rivers that has been associated with exposure to sewage treatment works (STWs) effluent led us to hypothesize that top predator fish also may be affected by estrogenic chemicals, because they are likely to bioaccumulate lipophilic compounds through a predator-prey relationship. To investigate this possibility, pike (Eso…	10.1897/04-447r.1
974	E. R. Villaverde-de-Saa, R.: Quintana, J. B.: Cela, R.	2016	Journal of Chromatography A	Matrix solid-phase dispersion combined to liquid chromatography-tandem mass spectrometry for the determination of paraben preservatives in mollusks	A method for the extraction and determination of seven parabens, esters of 4-hydroxybenzoic acid, widely used as preservatives in personal care products, pharmaceuticals, etc., and two chlorinated derivatives (mono- and di-chloro methyl paraben) from mollusk samples was developed by combining matrix solid phase dispersion (MSPD) and liquid chromatography-tandem mass spectrometry. MSPD parameters,…	10.1016/j.chroma.2016.06.070
975	M. R.-P. Villar-Navarro, M.: Perez-Bernal, J. L.: Fernandez-Torres, R.: Callejon-Mochon, M.: Bello-Lopez, M. A.	2012	Talanta	Application of three phase hollow fiber based liquid phase microextraction (HF-LPME) for the simultaneous HPLC determination of phenol substituting compounds (alkyl-, chloro- and nitrophenols)	This work proposes for the first time the use of a three phase hollow fiber liquid phase microextraction (HF-LPME) procedure for the simultaneous extraction, and the later HPLC determination, of some phenol substituting compounds (alkyl-, chloro- and nitrophenols) that are considered as highly toxic compounds and/or endocrine disrupting ones. The substances studied include four chlorophenols (CPs…	10.1016/j.talanta.2012.05.020
977	G. D. J. Villanger, B. M.: Fjeldberg, R. R.: Letcher, R. J.: Muir, D. C. G.: Kirkegaard, M.: Sonne, C.: Dietz, R.	2011	Environment International	Exposure to mixtures of organohalogen contaminants and associative interactions with thyroid hormones in East Greenland polar bears (Ursus maritimus)	We investigated the multivariate relationships between adipose tissue residue levels of 48 individual organohalogen contaminants (OHCs) and circulating thyroid hormone (TH) levels in polar bears (Ursus maritimus) from East Greenland (1999-2001, n = 62), using projection to latent structure (PLS) regression for four groupings of polar bears; subadults (SubA), adult females with cubs (AdF_N), adult…	10.1016/j.envint.2011.01.012
978	G. D. G. Villanger, K. M.: Kovacs, K. M.: Lydersen, C.: Lie, E.: Karimi, M.: Sormo, E. G.: Jenssen, B. M.	2013	Chemosphere	Effects of complex organohalogen contaminant mixtures on thyroid homeostasis in hooded seal (Cystophora cristata) mother-pup pairs	Many lipid-soluble and phenolic compounds present in the complex mixture of orgaohalogen contaminants (OHCs) that arctic wildlife is exposed to have the ability to interfere with the thyroid hormone (TH) system. The aim of this study was to identify compounds that might interfere with thyroid homeostasis in 14 nursing hooded seal (Cystophora cristata) mothers and their pups (1-4 d old) sampled in…	10.1016/j.chemosphere.2013.04.036
988	L. P. Viglino, M.: Sauve, S.	2011	Journal of Environmental Monitoring	High throughput analysis of solid-bound endocrine disruptors by LDTD-APCI-MS/MS	The development of a high-throughput method for the analysis of 14 endocrine-disrupting substances in environmental solid matrices has been investigated. Selected compounds were: hormones (estrogens and progestogens), parabens and triclocarban. The ultrafast method (15 s per sample) is based on the laser diode thermal desorption-atmospheric pressure chemical ionization (LDTD-APCI) coupled to tand…	10.1039/c0em00550a
990	L. S. Vigano, F.: Casatta, N.: Mascolo, G.: Murgolo, S.: Roscioli, C.: Zonta, R.	2019	Estuarine Coastal and Shelf Science	Contamination levels and spatial distribution in the lagoons of the Po river delta: Are chemicals exerting toxic effects?	Composite sediment samples were collected from 18 deposition areas located in seven lagoons of the Po Delta. Samples were analysed for contents of legacy (DDT, PCB) and priority organic pollutants (AP, PBDE), and the sediments showed, with some exceptions, low/moderate levels of contamination. It seemed evident that the Po River has a clear role in controlling the input and distribution of chemic…	10.1016/j.ecss.2019.106467
991	L. M. Vigano, A.: Benfenati, E.: Bertolotti, R.: Bottero, S.: Porazzi, E.: Agradi, E.	2006	Archives of Environmental Contamination and Toxicology	Investigating the estrogenic risk along the River Po and its intermediate section	Different endpoints have been used to investigate the occurrence of estrogenic risk along the Po River, particularly its middle section. An in vitro assay based on recombinant yeast could not detect estrogenic activity in bed sediments of the Italian river or in bile samples of five Cyprinid species, with the only exception being one carp (Cyprinus carpio) captured downstream of the River Lambro,…	10.1007/s00244-005-0129-1
992	L. C. Vigano, N.: Farkas, A.: Mascolo, G.: Roscioli, C.: Stefani, F.: Vitelli, M.: Olivo, F.: Clerici, L.: Robles, P.: Dellavedova, P.	2020	Environmental Science and Pollution Research	Embryo/larval toxicity and transcriptional effects in zebrafish (Danio rerio) exposed to endocrine active riverbed sediments	Sediment toxicity plays a fundamental role in the health of inland fish communities; however, the assessment of the hazard potential of contaminated sediments is not a common objective in environmental diagnostics or remediation. This study examined the potential of transcriptional endpoints investigated in zebrafish (Danio rerio) exposed to riverbed sediments in ecotoxicity testing. Embryo-larva…	10.1007/s11356-019-07417-8
993	L. B. Vigano, E.: Bottero, S.: Cevasco, A.: Monteverde, M.: Mandich, A.	2010	Environmental Pollution	Endocrine modulation, inhibition of ovarian development and hepatic alterations in rainbow trout exposed to polluted river water	Under laboratory conditions, female rainbow trout were exposed to graded concentrations of water from the River Lambro, a polluted tributary of the River Po, and to the effluent of a large wastewater treatment plant which flows into the River Lambro. In field exposures, trout were held in cages in the River Po upstream and downstream from the confluence of the River Lambro. After 10-day (laborato…	10.1016/j.envpol.2010.07.033
994	L. B. Vigano, E.: van Cauwenberge, A.: Eidem, J. K.: Erratico, C.: Goksoyr, A.: Kloas, W.: Maggioni, S.: Mandich, A.: Urbatzka, R.	2008	Chemosphere	Estrogenicity profile and estrogenic compounds determined in river sediments by chemical analysis, ELISA and yeast assays	An effects-directed strategy was applied to bed sediments of a polluted tributary in order to isolate and identify the major estrogenic chemicals it discharges into the River Po, the principal Italian watercourse. Sediment extract was concentrated by solid phase extraction and then fractioned into 10 fractions by reversed phase high performance liquid chromatography (RP-HPLC). Estrogenic activity…	10.1016/j.chemosphere.2008.07.057
996	N. M. H. Vieno, H.: Tuhkanen, T.: Kronberg, L.	2007	Environmental Science & Technology	Occurrence of pharmaceuticals in river water and their elimination a pilot-scale drinking water treatment plant	The occurrence of four beta blockers, one antiepileptic drug, one lipid regulator, four anti-inflammatories, and three fluoroquinolones was studied in a river receiving sewage effluents. All compounds but two of the fluoroquinolones were observed in the water above their limit of quantification concentrations. The highest concentrations (up to 107 ng L-1) of the compounds were measured during the…	10.1021/es062720x
998	D. E. B. Vidal-Dorsch, S. M.: Maruya, K.: Snyder, S. A.: Trenholm, R. A.: Vanderford, B. J.	2012	Environmental Toxicology and Chemistry	Contaminants of emerging concern in municipal wastewater effluents and marine receiving water	The occurrence and concentrations of contaminants of emerging concern (CECs) were investigated in municipal effluents and in marine receiving water. Final effluent from four large publicly owned treatment works (POTWs) and seawater collected near the respective POTW outfall discharges and a reference station were collected quarterly over one year and analyzed for 56 CECs. Several CECs were detect…	10.1002/etc.2004
999	N. L. Vidal, M.: Hued, A. C.: Eguren, G.: de Mello, F. T.	2018	Ecotoxicology	Female masculinization and reproductive success in Cnesterodon decemmaculatus (Jenyns, 1842) (Cyprinodontiforme: Poeciliidae) under anthropogenic impact	Aquatic organisms are exposed to a myriad of chemical compounds, with particular concerns focused on endocrine disruptors. Growing scientific evidence indicates that these compounds interfere with normal endocrine function and could affect the reproductive system of humans and wildlife. We analyzed the proportion of masculinized females, defined by elongation and fusion of the anal fin rays, and …	10.1007/s10646-018-1985-6
1002	A. D. L. Vethaak, J.: Schrap, S. M.: Belfroid, A. C.: Rijs, G. B. J.: Gerritsen, A.: de Boer, J.: Bulder, A. S.: Grinwis, G. C. M.: Kuiper, R. V.: Legler, J.: Murk, T. A. J.: Peijnenburg, W.: Verhaar, H. J. M.: de Voogt, P.	2005	Chemosphere	An integrated assessment of estrogenic contamination and biological effects in the aquatic environment of The Netherlands	An extensive study was carried out in the Netherlands on the occurrence of a number of estrogenic compounds in surface water, sediment, biota, wastewater, rainwater and on the associated effects in fish. Compounds investigated included natural and synthetic hormones, phthalates, alkylphenol(ethoxylate)s and bisphenol-A. The results showed that almost all selected (xeno-)estrogens were present at …	10.1016/j.chemosphere.2004.12.053
1008	B. J. G. Versonnen, G.: Belpaire, C.: Janssen, C. R.	2004	Environmental Pollution	Vitellogenin content in European eel (Anguilla anguilla) in Flanders, Belgium	As part of a large-scale monitoring program of bioaccumulating contaminants in the European eel (Anguilla anguilla) in Flanders (Belgium), we investigated potential effects of xenoestrogens in these fish. The present paper describes the results of the plasma vitellogenin (VTG) content, measured in 142 eels sampled at 20 different locations, in relation to the internal pollution levels. To validat…	10.1016/j.envpol.2003.09.013
1009	T. A. V. Verslycke, A. D.: Arijs, K.: Janssen, C. R.	2005	Environmental Pollution	Flame retardants, surfactants and organotins in sediment and mysid shrimp of the Scheldt estuary (The Netherlands)	Sediment and mysids from the Scheldt estuary, one of the largest and most polluted estuaries in Western Europe, were analyzed for a number of contaminants that have been shown to possess endocrine-disrupting activity, i.e. organotins, polybrominated diphenyl ethers (PBDEs), hexabromocyclododecane (HBCD), tetrabromobisphenol A (TBBPA), nonylphenol ethoxylates (NPE) and transformation products, non…	10.1016/j.envpol.2004.12.008
1010	J. V. Verreault, N.: Gabrielsen, G. W.: Letcher, R. J.: Chastel, O.	2008	General and Comparative Endocrinology	Changes in prolactin in a highly organohalogen contaminated Arctic top predator seabird, the glaucous gull	The factors influencing prolactin (PRL) variation in birds and in wildlife in general have rarely been investigated with respect to the physiological impacts of exposure to environmental contaminants. We investigated the associations between circulating baseline PRL levels and concentrations of eight persistent organohalogen contaminant (OHC) classes (i.e., major organochlorines and brominated fl…	10.1016/j.ygcen.2008.02.013
1011	J. S. Verreault, J. U.: Jenssen, B. M.: Gabrielsen, G. W.	2004	Environmental Health Perspectives	Effects of organochlorine contaminants on thyroid hormone levels in arctic breeding glaucous gulls, Larus hyperboreus	Studies on glaucous gulls (Larus hyperboreus) breeding in the Barents Sea have reported that high blood levels of halogenated organic contaminants in this species might cause reproductive, behavioral, and developmental stress. However, potential endocrine system modulation caused by contaminant exposure has yet not been reported in this Arctic apical predator. In this present study we aimed to in…	10.1289/ehp.6756
1012	J. L. Verreault, R. J.: Ropstad, E.: Dahl, E.: Gabrielsen, G. W.	2006	Environmental Toxicology and Chemistry	Organohalogen contaminants and reproductive hormones in incubating glaucous gulls (Larus hyperboreus) from the Norwegian Arctic	Organohalogen contaminants detected globally in avian wildlife, including populations from the Arctic, have been related to various reproductive hormone potencies, and altered hormonal balance and functions. Besides legacy organochlorine (OC) substances, that is, polychlorinated biphenyls (PCBs) and OC pesticides and by-products, endocrine-disruptive properties have been defined for chemicals of …	10.1897/05-634r.1
1014	J. B. Verreault, C.: Letcher, R. J.: Ropstad, E.: Dahl, E.: Gabrielsen, G. W.	2007	Environmental Pollution	Organohalogen contamination in breeding glaucous gulls from the Norwegian Arctic: Associations with basal metabolism and circulating thyroid hormones	Exposure to organohalogens in endotherms has been suggested to impose chemically induced stress by affecting functions related to maintenance energy requirements. Effects on basal metabolic rate (BMR) have been suggested to be, in part, mediated through interactions with the thyroid hormones (THs). We investigated the relationships between plasma concentrations of major organochlorines, PBDEs, hy…	10.1016/j.envpol.2006.03.049
1017	E. L. M. S. Vermeirssen, M. J. F.: Burkhardt-Holm, P.	2006	Environmental Toxicology and Chemistry	Estrogenicity patterns in the Swiss midland river Lutzelmurg in relation to treated domestic sewage effluent discharges and hydrology	Sewage treatment works (STW) discharge estrogenic effluent into rivers, which leads to variable estrogenicity of river water. Here, we characterize how the factors effluent and hydrology influence the estrogenicity of river water. We selected a river for which good hydrological data are available and collected water samples upstream and downstream from a STW discharge; effluent was sampled as wel…	10.1897/05-515r1.1
1018	E. L. M. K. Vermeirssen, O.: Schonenberger, R.: Suter, M. J. F.: Burkhardt-Holm, P.	2005	Environmental Science & Technology	Characterization of environmental estrogens in river water using a three pronged approach: Active and passive water sampling and the analysis of accumulated estrogens in the bile of caged fish	Estrogenicity of river water is highly variable and it is difficult to obtain an average measure of the estrogenicity. Consequently it is difficult to tie the estrogenic effects observed in fish to their level of exposure to estrogens. To get a better handle on average estrogenic exposure we tested a recently developed passive sampling system (polar organic chemical integrative sampler, POCIS). I…	10.1021/es050818q
1019	E. L. M. E. Vermeirssen, R. I. L.: Escher, B. I.: Suter, M. J. F.	2008	Chimia	Estrogens in Swiss rivers and effluents - Sampling matters	Estrogenic activity of treated sewage effluents and receiving waters surfaced as an issue of general concern some 15 years ago. Since then, a large number of studies investigated the distribution and nature of the estrogenic substances in various aquatic ecosystems. Within NRP50, a five-year Swiss research programme on endocrine disruptors, four field studies were performed to characterize the pr…	10.2533/chimia.2008.389
1020	E. L. M. B. Vermeirssen, R.: Joris, C.: Peter, A.: Segner, H.: Suter, M. J. F.: Burkhardt-Holm, P.	2005	Environmental Toxicology and Chemistry	Characterization of the estrogenicity of swiss midland rivers using a recombinant yeast bioassay and plasma vitellogenin concentrations in feral male brown trout	In our study, we aim to characterize the estrogenicity of 18 independent rivers that receive effluent from sewage treatment works. During the winter and summer of 2003, we collected multiple water samples and measured environmental estrogens with an in vitro yeast-based reporter gene assay; estrogenicity was expressed as ng 17 beta-estradiol equivalents (EEQ) per L of water. Estradiol equivalents…	10.1897/04-305r.1
1022	A. R. D. H. Verliefde, S. G.: Cornelissen, E. R.: Amy, G.: Van der Bruggen, B.: van Dijk, J. C.	2007	Water Research	Influence of electrostatic interactions on the rejection with NF and assessment of the removal efficiency during NF/GAC treatment of pharmaceutically active compounds in surface water	The removal efficiency of several pharmaceutically active compounds from two different surface water types was investigated. Two different nanofiltration (NF) membranes (,trisep TS-80 and Desal HL) were first studied at low feed water recoveries (10%). In a second phase, the combination of an NF unit at higher feed water recovery (80%) with subsequent granular activated carbon (GAC) filtration of…	10.1016/j.watres.2007.05.022
1026	P. G. Verlicchi, A.: Petrovic, M.: Barcelo, D.: Al Aukidy, M.: Zambello, E.	2013	Science of the Total Environment	Removal of selected pharmaceuticals from domestic wastewater in an activated sludge system followed by a horizontal subsurface flow bed - Analysis of their respective contributions	Seventy-three commonly administered pharmaceuticals from twelve different therapeutic classes were investigated at a municipal wastewater treatment plant in northern Italy featuring a conventional activated sludge system (full-scale) and a polishing horizontal subsurface flow bed (pilot plant). Removal of these micro-pollutants by the two systems was assessed in order to evaluate their respective…	10.1016/j.scitotenv.2013.03.044
1028	P. G. Verlicchi, A.: Petrovic, M.: Barcelo, D.	2010	Journal of Hydrology	Hospital effluents as a source of emerging pollutants: An overview of micropollutants and sustainable treatment options	Hospital wastewaters contain a variety of toxic or persistent substances such as pharmaceuticals, radio-nuclides, solvents and disinfectants for medical purposes in a wide range of concentrations due to laboratory and research activities or medicine excretion. Most of these compounds belong to the so called emerging contaminants; quite often unregulated pollutants which may be candidates for futu…	10.1016/j.jhydrol.2010.06.005
1034	N. V. Verboven, J.: Letcher, R. J.: Gabrielsen, G. W.: Evans, N. P.	2010	General and Comparative Endocrinology	Adrenocortical function of Arctic-breeding glaucous gulls in relation to persistent organic pollutants	Unpredictable changes in the environment stimulate the avian hypothalamo-pituitary-adrenal axis to produce corticosterone, which induces behavioural and metabolic changes that enhance survival in the face of adverse environmental conditions. In addition to profound environmental perturbations, such as severe weather conditions and unpredictable food shortages, many Arctic-breeding birds are also …	10.1016/j.ygcen.2009.11.013
1035	N. V. Verboven, J.: Letcher, R. J.: Gabrielsen, G. W.: Evans, N. P.	2009	Auk	DIFFERENTIAL INVESTMENT IN EGGS BY ARCTIC-BREEDING GLAUCOUS GULLS (LARUS HYPERBOREUS) EXPOSED TO PERSISTENT ORGANIC POLLUTANTS	Although egg size is a widely studied life-history trait in evolutionary ecology, it is largely unknown whether exposure to persistent organic pollutants (POPs) can influence the allocation of resources to avian eggs and, if so, how. It is well established that female birds exposed to POPs transfer these compounds to their eggs. However, little is documented with regard to contaminant-related cha…	10.1525/auk.2009.08039
1036	N. V. Verboven, J.: Letcher, R. J.: Gabrielsen, G. W.: Evans, N. P.	2009	Animal Behaviour	Nest temperature and parental behaviour of Arctic-breeding glaucous gulls exposed to persistent organic pollutants	Behavioural field observations are increasingly being used in ecotoxicological research to identify potential adverse effects of exposure to persistent organic pollutants (POPs). We investigated thermal conditions inside the nest and parental behaviour of glaucous gulls, Larus hyperboreus, breeding in the Norwegian Arctic in relation to the concentrations of major classes of POPs (organochlorines…	10.1016/j.anbehav.2008.10.022
1038	T. B. d. P. Veras, A. L. R.: Duarte, Mmmb: Napoleao, D. C.: Cabral, Jjdp	2019	Chemosphere	Analysis of the presence of anti-inflammatories drugs in surface water: A case study in Beberibe river - PE, Brazil	The contamination of water by drug residues has occurred all over the world, arousing interest of the scientific community due to possible deleterious effects that can cause to human health and to environment. Conventional treatment of water does not remove drug residues as they are not legislated. Knowledge about the concentrations of exposure of drug residues in aquatic matrices generates subsi…	10.1016/j.chemosphere.2019.01.167
1042	A. K. P. Venkatesan, B. F. G.: Barber, L. B.: Lee, K. E.: Halden, R. U.	2012	Journal of Hazardous Materials	Occurrence of triclosan, triclocarban, and its lesser chlorinated congeners in Minnesota freshwater sediments collected near wastewater treatment plants	The antimicrobial agents triclosan (TCS), triclocarban (TCC) and their associated transformation products are of increasing concern as environmental pollutants due to their potential adverse effects on humans and wildlife, including bioaccumulation and endocrine-disrupting activity. Analysis by tandem mass spectrometry of 24 paired freshwater bed sediment samples (top 10 cm) collected by the U.S.…	10.1016/j.jhazmat.2012.05.049
1043	A. K. H. Venkatesan, R. U.	2013	Environmental Pollution	National inventory of alkylphenol ethoxylate compounds in U.S. sewage sludges and chemical fate in outdoor soil mesocosms	We determined the first nationwide inventories of alkylphenol surfactants in U.S. sewage sludges (SS) using samples from the U.S. Environmental Protection Agency's 2001 national SS survey. Additionally, analysis of archived 3-year outdoor mesocosm samples served to determine chemical fates in SS-amended soil. Nonylphenol (NP) was the most abundant analyte (534 +/- 192 mg/kg) in SS composites, fol…	10.1016/j.envpol.2012.11.012
1046	M. S. Velicu, R.	2009	Environmental Monitoring and Assessment	Presence of steroid hormones and antibiotics in surface water of agricultural, suburban and mixed-use areas	The occurrence of pharmaceutically active chemicals (PACs) in the natural aquatic environment is recognized as an emerging issue due to the potential adverse effects these compounds pose to aquatic life and humans. This study presents the monitoring of two major categories of PACs in surface water: steroid hormones and antibiotics. Surface water samples were collected in the fall season from 21 l…	10.1007/s10661-008-0402-7
1051	N. C. Vela, M.: Yanez-Gascon, M. J.: Garrido, I.: Perez-Lucas, G.: Fenoll, J.: Navarro, S.	2018	Journal of Photochemistry and Photobiology a-Chemistry	Photocatalytic oxidation of six pesticides listed as endocrine disruptor chemicals from wastewater using two different TiO2 samples at pilot plant scale under sunlight irradiation	The photocatalyzed degradation of a mixture of six pesticides (malathion, fenotrothion, quinalphos, vinclozoline, dimethoate and fenarimol) with endocrine disrupting activity has been studied in sewage wastewater effluent under natural sunlight at pilot plant scale. The initial level of each pesticide was 0.30 mgL(-1). For this, two commercial TiO2 nanopowders (Degussa P25 and Kronos vlp 7000) we…	10.1016/j.jphotochem.2017.11.040
1053	T. S.-F. Vega-Morales, Z.: Santana-Rodriguez, J. J.	2013	Water Air and Soil Pollution	The Use of Microwave Assisted Extraction and On-line Chromatography-Mass Spectrometry for Determining Endocrine-Disrupting Compounds in Sewage Sludges	A new analytical methodology based on ultra high performance liquid chromatography (UHPLC) after microwave assisted extraction, followed by a cleanup and preconcentration step with solid phase extraction (MAE-SPE) has been developed for the simultaneous determination of 11 endocrine-disrupting compounds (EDCs), including alkylphenolic compounds, bisphenol A, and various synthetic and natural ster…	10.1007/s11270-013-1486-4
1054	T. S.-F. Vega-Morales, Z.: Santana-Rodriguez, J. J.	2011	Talanta	Determination of various estradiol mimicking-compounds in sewage sludge by the combination of microwave-assisted extraction and LC-MS/MS	In this work, we present the development and application of a microwave assisted extraction followed by liquid chromatography-tandem mass spectrometry methodology (MAE-LC-MS/MS) for the determination of various estradiol-mimicking compounds in sewage sludge samples. For the purification of the MAE extracts, we have employed a solid phase extraction (SPE) clean-up procedure, previously optimised. …	10.1016/j.talanta.2011.07.051
1055	T. S.-F. Vega-Morales, Z.: Santana-Rodriguez, J. J.	2010	Journal of Hazardous Materials	Determination of alkylphenol polyethoxylates, bisphenol-A, 17 alpha-ethynylestradiol and 17 beta-estradiol and its metabolites in sewage samples by SPE and LC/MS/MS	Recently, many chemicals released into the environment have been shown to mimic endogenous hormones such as estradiol. It has been demonstrated that these compounds cause several adverse effects on wildlife and humans, such as the feminization of animal species, development of physical abnormalities and birth defects, and reproductive failure. In an effort to model the behaviour of some endocrine…	10.1016/j.jhazmat.2010.07.083
1056	T. G.-A. Vega-Morales, R.: Sosa-Ferrera, Z.: Santana-Rodriguez, J. J.	2012	Journal of Aoac International	Determination and Assessment of Estradiol-Mimicking Compounds in the Dissolved and Particulate Phases of Wastewater Treatment Plant Samples	During the last two decades, a large number of publications have clearly shown that anthropogenic compounds that disrupt the endocrine system of wildlife species are a major cause for concern, and this concern has led to a demand for new screening methods. In this work, we have optimized and applied a new method to identify endocrine-disrupting chemicals (EDCs), such as nonylphenol, octylphenol, …	10.5740/jaoacint.11-219
1058	S. A. M. Veerasingam, M. A.	2013	Journal of Water and Health	Assessment of endocrine disruptors - DDTs and DEHP (plasticizer) in source water: a case study from Selangor, Malaysia	The presence of endocrine disruptors in source water is of great concern because of their suspected adverse effects on humans, even when present at very low levels. As the main source of potable water supply, rivers in Malaysia are highly susceptible to contamination by various endocrine disruptors originating from anthropogenic activities. In this study, the contamination levels of 1,1,1-trichlo…	10.2166/wh.2013.151
1062	P. S. Vazquez-Roig, R.: Blasco, C.: Andreu, V.: Pico, Y.	2010	Journal of Chromatography A	Determination of pharmaceuticals in soils and sediments by pressurized liquid extraction and liquid chromatography tandem mass spectrometry	The present work describes the development of a sensitive analytical method based on pressurized liquid extraction (PLE) and pre-concentration by solid-phase extraction (SPE), followed by liquid chromatography-electrospray tandem mass spectrometry (LC-ESI-MS/MS) for the determination of seventeen pharmaceuticals in soils and sediments. The method is based on sample homogenisation using Na-2-EDTA …	10.1016/j.chroma.2009.11.033
1065	C. K. Vaz, T.: Tortelli, T. S.: Bohm, R. F. S.: Spitzner, E. C.: Goncalves, R. A.: Barros, V. G.: Simm, M.: de Oliveira, T. M. N.: Matias, W. G.	2013	Fresenius Environmental Bulletin	ASSESSMENT OF CHRONIC TOXICITY IN WATER SAMPLES FROM THE BABITONGA BAY - SOUTH OF BRAZIL - USING TRANSGENERATIONAL TESTING WITH Mysidopsis juniae	The toxicity resulting from diffuse sources of pollution was assessed using a chronic toxicity test based on the reproduction, body size and survival of Mysidopsis juniae in Babitonga Bay, an estuarine complex that hosts one of the largest areas of mangroves in the southern hemisphere and that receives effluent from six adjacent municipalities, altering the chemical composition of water and inter…
1068	L. G.-G. Vassalle, M. J.: Aquino, S. F.: Afonso, Rjdf: Ferrer, I.: Passos, F.: Mota, C. R.	2020	Chemosphere	Can high rate algal ponds be used as post-treatment of UASB reactors to remove micropollutants?	The present study evaluated the removal capacity of a UASB-HRAP treatment system, combining anaerobic and microalgae-based, aerobic treatment, for eleven organic micropollutants present in raw sewage, including pharmaceuticals, estrogens and xenoestrogens. The UASB reactor and the HRAP were operated at a hydraulic retention time (HRT) of 7 h and 8 days, respectively. Influent and effluent samples…	10.1016/j.chemosphere.2020.125969
1069	M. A. H. Vaschenko, H. L.: Radashevsky, V. I.	2013	Journal of Shellfish Research	GONADAL STATE OF THE OYSTER CRASSOSTREA ANGULATA CULTIVATED IN TAIWAN	Reproductive health of the common cupped oyster Crassostrea angulata cultivated in Taiwan was estimated through histological examination and semiquantitative analysis of their gonads. Oysters were collected in 4 aquaculture sites along the western coast of Taiwan (Hsiangshan, Chiku, Beimen, and Putai), where the major sources of industrial pollution are located, and off Penghu Island in the south…	10.2983/035.032.0227
1075	K. d. L.-M. Vargas-Berrones, L. D.: Bernal-Jacome, L.: Rodriguez-Aguilar, M.: Avila-Galarza, A.: Flores-Ramirez, R.	2020	Talanta	Rapid analysis of 4-nonylphenol by solid phase microextraction in water samples	Alquilphenols are considered to be endocrine disruptors and are mainly found as 4-nonylphenol (4-NP) in ecosystems. A chromatographic analytical method was developed using solid phase microextraction (SPME) combined with gas chromatography-mass spectrometry (GC-MS) for the extraction and quantification of 4-NP in sources of water in Mexico to establish environmental concentrations. A derivatizati…	10.1016/j.talanta.2019.120546
1076	R. S. Varga, I.: Eke, Z.: Torkos, K.	2013	Journal of Pharmaceutics	Seasonal Monitoring of Cardiovascular and Antiulcer Agents' Concentrations in Stream Waters Encompassing a Capital City	Nowadays monitoring pharmaceutical residues from surface waters is a widespread analytical task. Most of the studies are conducted from river waters or sewage treatment plants and mainly in Western Europe or North America. Such studies are seldom published from Eastern Europe, especially from stream waters, even though the prescription and consumption patterns of drugs as well as wastewater treat…	10.1155/2013/753928
1085	T. C. Vandermarken, K.: Van Langenhove, K.: Boonen, I.: Servais, P.: Garcia-Armisen, T.: Brion, N.: Denison, M. S.: Goeyens, L.: Elskens, M.	2018	Chemosphere	Endocrine activity in an urban river system and the biodegradation of estrogen-like endocrine disrupting chemicals through a bio-analytical approach using DRE- and ERE-CALUX bioassays	The Zenne River, crossing the Brussels region (Belgium) is an extremely urbanized river impacted by both domestic and industrial effluents. The objective of this study was to monitor the occurrence and activity of Endocrine Active Substances (EAS) in river water and sediments in the framework of the Environmental Quality Standards Directive (2008/105/EC and 2013/39/EU). Activities were determined…	10.1016/j.chemosphere.2018.03.036
1086	B. J. S. Vanderford, S. A.	2006	Environmental Science & Technology	Analysis of pharmaceuticals in water by isotope dilution liquid chromatography/tandem mass spectrometry	A method has been developed for the trace analysis of 15 pharmaceuticals, four metabolites of pharmaceuticals, three potential endocrine disruptors, and one personal care product in various waters. The method employs solid-phase extraction (SPE) and liquid chromatography/tandem mass spectrometry (LC-MS/MS), using electrospray ionization (ESI) in both positive and negative modes. Unlike many previ…	10.1021/es0613198
1087	B. J. R.-O. Vanderford, F. L.: Snyder, S. A.	2007	Journal of Chromatography A	Analysis of p-chlorobenzoic acid in water by liquid chromatography-tandem mass spectrometry	para-Chlorobenzoic acid (p-CBA) is typically used as a probe compound to indirectly quantify hydroxyl radicals formed during advanced oxidation processes used in drinking water and wastewater treatment. A method has been developed for the sensitive analysis of p-CBA in water using liquid chromatography-tandem mass spectrometry (LC-MS/MS). A reporting limit in water of 100 ng/L was determined for …	10.1016/j.chroma.2007.07.035
1088	B. J. P. Vanderford, R. A.: Rexing, D. J.: Snyder, S. A.	2003	Analytical Chemistry	Analysis of endocrine disruptors, pharmaceuticals, and personal care products in water using liquid chromatography/tandem mass spectrometry	A method has been developed for the trace analysis of 27 compounds from a diverse group of pharmaceuticals, steroids, pesticides, and personal care products. The method employs solid-phase extraction (SPE) and liquid chromatography/tandem mass spectrometry (LC/MS/MS), using electrospray ionization (ESI) in both positive and negative modes and atmospheric pressure chemical ionization in positive m…	10.1021/ac034210g
1091	B. J. D. Vanderford, J. E.: Eaton, A.: Guo, Y. B. C.: Haghani, A.: Hoppe-Jones, C.: Schluesener, M. P.: Snyder, S. A.: Ternes, T.: Woods, C. J.	2014	Analytical Chemistry	Results of an Inter laboratory Comparison of Analytical Methods for Contaminants of Emerging Concern in Water	An evaluation of existing analytical methods used to measure contaminants of emerging concern (CECs) was performed through an interlaboratory comparison involving 25 research and commercial laboratories. In total, 52 methods were used in the single-blind study to determine method accuracy and comparability for 22 target compounds, including pharmaceuticals, personal care products, and steroid hor…	10.1021/ac403274a
1094	M. W. Vanden Berghe, L.: Habran, S.: Das, K.: Bugli, C.: Pillet, S.: Rees, J. F.: Pomeroy, P.: Covaci, A.: Debier, C.	2013	Environmental Research	Effects of polychlorobiphenyls, polybromodiphenylethers, organochlorine pesticides and their metabolites on vitamin A status in lactating grey seals	Polychlorobiphenyls (PCBs), polybromodiphenylethers (PBDEs) and organochlorine pesticides (OCPs), such as dichlorodiphenyltrichloroethane (DDT) and hexachlorobenzene (HCB), are considered as endocrine disruptors in laboratory and wild animals. This study investigated whether these compounds and their hydroxylated metabolites (HO-PCBs and HO-PBDEs) may affect the homoeostasis of vitamin A, a dieta…	10.1016/j.envres.2012.09.004
1101	A. L. N. P. van Nuijs, B.: Theunis, L.: Dubois, N.: Charlier, C.: Jorens, P. G.: Bervoets, L.: Blust, R.: Neels, H.: Covaci, A.	2009	Water Research	Spatial and temporal variations in the occurrence of cocaine and benzoylecgonine in waste- and surface water from Belgium and removal during wastewater treatment	Estimates of cocaine consumption are currently resulting from population surveys, consumer interviews and crime statistics. A new approach ("sewage epidemiology") based on the analysis of cocaine (COC) and its metabolite, benzoylecgonine (BE), in water samples was applied to 10 river sites and 30 wastewater treatment plants (WWTPs) in Belgium. Each river site was sampled twice, during the summer …	10.1016/j.watres.2008.12.020
1102	E. C. Van Hoeck, F.: Cordero, C.: Compernolle, S.: Bicchi, C.: Sandra, P.	2009	Analytical and Bioanalytical Chemistry	Multiresidue screening of endocrine-disrupting chemicals and pharmaceuticals in aqueous samples by multi-stir bar sorptive extraction-single desorption-capillary gas chromatography/mass spectrometry	A multiresidue method for screening endocrine-disrupting chemicals (EDCs) and pharmaceuticals in aqueous samples is presented. Four 10-mL aliquots of water were taken for stir bar sorptive extraction (SBSE) and they were treated in the following way. In sample one, in situ derivatization was performed with acetic acid anhydride to improve the extraction efficiencies and chromatographic analysis o…	10.1007/s00216-008-2339-7
1106	S. C. H. Van der Linden, M. B.: Man, H. Y.: Sonneveld, E.: Puijker, L. M.: Brouwer, A.: Van der Burg, B.	2008	Environmental Science & Technology	Detection of multiple hormonal activities in wastewater effluents and surface water, using a panel of steroid receptor CALUX bioassays	It is generally known that there are compounds present in the aquatic environment that can disturb endocrine processes, for example via interaction with the endogenous hormone receptors. Most research so far has focused on compounds that bind to the estrogen and/or androgen receptor, but ligands for other hormone receptors might also be present. In this study, a newly completed panel of human cel…	10.1021/es702897y
1120	R. N. van Aerle, M.: Jobling, S.: Christiansen, L. B.: Sumpter, J. P.: Tyler, C. R.	2001	Environmental Toxicology and Chemistry	Sexual disruption in a second species of wild cyprinid fish (the Gudgeon, gobio gobio) in United Kingdom freshwaters	To establish whether the intersex condition seen in the roach (Rutilus rutilus) in United Kingdom (UK) rivers was species specific or a more general phenomenon in fish, evidence for sexual disruption was sought in a second cyprinid species, the gudgeon (Gobio gobio). Gudgeon were collected from the Rivers Aire and Lea (at locations that receive high-volume discharges of sewage treatment works [ST…	10.1002/etc.5620201225
1128	A. P. Vallejo, A.: Moeder, M.: Usobiaga, A.: Zuloaga, O.: Etxebarria, N.: Paschke, A.	2013	Water Research	Calibration and field test of the Polar Organic Chemical Integrative Samplers for the determination of 15 endocrine disrupting compounds in wastewater and river water with special focus on performance reference compounds (PRC)	In this work, home-made Polar Organic Chemical Integrative Samplers (POCIS) were studied for passive sampling of 15 endocrine disrupting compounds (4 alkylphenols and steroid hormones) in influent and effluent samples of wastewater treatment plants (WWTPs) as well as up- and downstream of the receiving river water. POCIS calibration at laboratory conditions was carried out using a continuous-flow…	10.1016/j.watres.2013.02.049
1135	A. R.-B. Valencia, I.: Bizarro, C.: Cancio, I.: Ortiz-Zarragoitia, M.	2017	General and Comparative Endocrinology	Alteration in molecular markers of oocyte development and intersex condition in mullets impacted by wastewater treatment plant effluents	Wastewater Treatment Plant (WWTP) discharges are an important source of endocrine disrupting chemicals (EDCs) into the aquatic environment. Fish populations inhabiting downstream of WWTP effluents show alterations in gonad and gamete development such as intersex condition, together with xenoestro-genic effects such as vitellogenin up-regulation. However, the molecular mechanisms participating in …	10.1016/j.ygcen.2016.06.017
1138	M. E. M. Valdes, D. J.: Wunderlin, D. A.: Somoza, G. M.: Ronco, A. E.: Carriquiriborde, P.	2015	Bulletin of Environmental Contamination and Toxicology	Screening Concentration of E1, E2 and EE2 in Sewage Effluents and Surface Waters of the "Pampas" Region and the "Rio de la Plata" Estuary (Argentina)	Concentrations of estrone (E1), 17 beta-estradiol (E2) and 17 alpha-ethinylestradiol (EE2) were investigated for the first time in sewage effluents and receiving waters of the "Rio de la Plata" estuary and neighboring areas by means of LC-MS/MS. E2 and EE2 were ubiquitous in the evaluated sewage effluent samples showing concentrations ranging between 122-631 and 65-187 ng/L, respectively. In surf…	10.1007/s00128-014-1417-0
1139	A. F.-C. Valdehita, M. L.: Torrent, F.: Sericano, J. L.: Navas, J. M.	2012	Journal of Fish Biology	Differences in the induction of cyp1A and related genes in cultured rainbow trout Oncorhynchus mykiss. Additional considerations for the use of EROD activity as a biomarker	Two rainbow trout Oncorhynchus mykiss fish farms were repeatedly sampled in order to observe the variability of ethoxyresorufin-O-deethylase (EROD) activity and of related genes in the liver. Fish coming from fish farm A exhibited EROD levels that could be considered as basal according to the scientific literature, however, EROD activity in fish coming from fish farm B was significantly increased…	10.1111/j.1095-8649.2012.03338.x
1141	Y. A. Valcarcel, S. G.: Rodriguez-Gil, J. L.: Castano, A.: Montero, J. C.: Criado-Alvarez, J. J.: Miron, I. J.: Catala, M.	2013	Environmental Science and Pollution Research	Seasonal variation of pharmaceutically active compounds in surface (Tagus River) and tap water (Central Spain)	Numerous studies have shown the presence of pharmaceutically active compounds (PhACs) in different environmental compartments, for example, in surface water or wastewater ranging from nanograms per litre to micrograms per litre. Likewise, some recent studies have pointed to seasonal variability, thus indicating that PhAcs concentrations in the aquatic environment may depend on the time of year. T…	10.1007/s11356-012-1099-2
1142	Y. A. Valcarcel, S. G.: Rodriguez-Gil, J. L.: Maroto, R. R.: Gil, A.: Catala, M.	2011	Chemosphere	Analysis of the presence of cardiovascular and analgesic/anti-inflammatory/antipyretic pharmaceuticals in river- and drinking-water of the Madrid Region in Spain	Interest in the presence of pharmaceuticals in wastewater. in the water of our rivers and, to a lesser extent, in our drinking water, has been growing in recent decades. Many of these substances, currently classified as "emerging pollutants", are biologically active compounds and continuously released in effluents. As sewage treatment plants (STPs) are not adequately equipped to eliminate all of …	10.1016/j.chemosphere.2010.10.041
1143	N. M. Vakondios, A. A.: Koukouraki, E. E.: Diamadopoulos, E.	2016	Journal of Environmental Chemical Engineering	An analytical method for measuring specific endocrine disruptors in activated sludge (biosolids) using solid phase microextraction-gas chromatography	Occurrence of emerging contaminants in the environment reveals a growing problem, attributed to uncontrolled disposal or insufficient elimination of those pollutants during wastewater treatment. The possession of efficient and competent analytical tools is important in order to examine the root of this problem. In the present study, an analytical method was developed for the determination of sele…	10.1016/j.jece.2016.03.018
1144	A. M. K. Vajda, A.: Woods, M.: Williams, M.: Doan, H.: Tolsher, P.: Kookana, R. S.: Barber, L. B.	2015	Environmental Toxicology and Chemistry	INTEGRATED ASSESSMENT OF WASTEWATER TREATMENT PLANT EFFLUENT ESTROGENICITY IN THE UPPER MURRAY RIVER, AUSTRALIA, USING THE NATIVE MURRAY RAINBOWFISH (MELANOTAENIA FLUVIATILIS)	The contamination of major continental river systems by endocrine-active chemicals (EACs) derived from the discharge of wastewater treatment plant (WWTP) effluents can affect human and ecosystem health. As part of a long-term effort to develop a native fish model organism for assessment of endocrine disruption in Australia's largest watershed, the Murray-Darling River Basin, the present study eva…	10.1002/etc.2895
1145	R. I. Vaicunas, S.: Dutta, S.: Aga, D. S.: Zimmerman, L.: Sims, J. T.	2013	Journal of the American Water Resources Association	Statewide Survey of Hormones and Antibiotics in Surface Waters of Delaware	Water-quality surveys have confirmed the presence of hormones and antibiotics in surface waters of the United States, which may be of concern to aquatic life. We investigated the concentrations of hormones and antibiotics in surface waters of the state of Delaware to determine how they compared against environmental thresholds, how they varied across the state, and if they were correlated with la…	10.1111/jawr.12031
1154	A. M. P. Urtiaga, G.: Ibanez, R.: Ortiz, I.	2013	Desalination	Removal of pharmaceuticals from a WWTP secondary effluent by ultrafiltration/reverse osmosis followed by electrochemical oxidation of the RO concentrate	This study aims to assess the removal of emerging contaminants from municipal wastewaters using a pilot system that integrated ultrafiltration (UF), reverse osmosis (RO), and electrooxidation, which mineralized the RO concentrate. Initially, the study monitored 77 emerging contaminants in the influent and effluent of a wastewater treatment plant (WWTP). Most of the compounds were detected in sign…	10.1016/j.desal.2013.10.010
1155	R. v. C. Urbatzka, A.: Maggioni, S.: Vigano, L.: Mandich, A.: Benfenati, E.: Lutz, I.: Kloas, W.	2007	Chemosphere	Androgenic and antiandrogenic activities in water and sediment samples from the river Lambro, Italy, detected by yeast androgen screen and chemical analyses	The river Lambro is the most polluted tributary of the river Po in North Italy and was chosen as a representative water course discharging industrialized areas. Water and sediment samples of the river Lambro were investigated regarding the presence of endocrine disrupting compounds. A combined procedure was used consisting of solid-phase extraction and HPLC based fractionation of samples, of scre…	10.1016/j.chemosphere.2006.11.041
1159	C. A. Uraipong, R. D.: Li, C. H.: Kennedy, I. R.: Wong, V.: Lee, N. A.	2018	Ecotoxicology and Environmental Safety	17 beta-Estradiol residues and estrogenic activities in the Hawkesbury River, Australia	Two highly sensitive ELISAs for the specific detection of 17 beta-estradiol (E2) residues were developed, showing the limits of detection (LOD, a concentration at 15% inhibition of color development) of 0.04 +/- 0.02 mu g/L and 0.05 +/- 0.03 mu g/L. The average recovery rate of the river water samples spiked with E2 at 1-50 ng/L range was 111.5% (68.6-252%) with the % relative standard deviation …	10.1016/j.ecoenv.2018.08.013
1160	C. A. Uraipong, R. D.: Li, C. H.: Kennedy, I. R.: Wong, V.: Lee, N. A.	2017	Ecotoxicology and Environmental Safety	A survey of 17 alpha-ethinylestradiol and mestranol residues in Hawkesbury River, Australia, using a highly specific enzyme-linked immunosorbent assay (ELISA) demonstrates the levels of potential biological significance	This study reports on the potential status of 17 alpha-ethinylestradiol (EE2) and mestranol (MeEE2) residues in aquatic environments in New South Wales (NSW), Australia, based on the analysis by a specific ELISA we developed. Polyclonal antibodies were raised against the EE2 hapten with a linker attached at the C3-position to direct the antibody binding towards the ring D of EE2/MeEE2. Using this…	10.1016/j.ecoenv.2017.06.077
1164	G. M. Unal, E. C.: Feld, M.: Stavropoulos, P.: Callard, I. P.	2014	Comparative Biochemistry and Physiology B-Biochemistry & Molecular Biology	Isolation of estrogen receptor subtypes and vitellogenin genes: Expression in female Chalcalburnus tarichi	Reproductively arrested gonadal development has been previously described in the teleost 'pearl mullet (Chalcalburnus tarichi, Cyprinidae) from Van Edremit Gulf of Lake Van, Turkey. Oocyte development in some females was arrested at the previtellogenic stage, while gonadosomatic index (GSI) and plasma 17 beta-estradiol (E-2) level were low. A subset of the females was found to have normal ovaries…	10.1016/j.cbpb.2014.04.002
1171	C. T. Uguz, I.: Eroglu, Y.: Tabak, I.: Zengin, M.: Iscan, M.	2003	Environmental Toxicology and Pharmacology	Alkylphenol concentrations in two rivers of Turkey	Alkylphenol polyethoxylates (APEs) called environmental endocrine disruptors has been shown to accumulate in water around the world. In this study.. the pollution level of alkylphenolic compounds was measured and quantified in water, sediment, and the tissues of fishes collected in two rivers, Sakarya and Degirmendere Rivers, Turkey. Butylphenol (BP) were detected in sediment samples at one sampl…	10.1016/s1382-6689(03)00026-7
1176	C. R. S. Tyler, C.: Gibson, R.: Santos, E. M.: Shears, J.: Hill, E. M.	2005	Environmental Science & Technology	Accounting for differences in estrogenic responses in rainbow trout (Oncorhynchus mykiss : Salmonidae) and roach (Rutilus rutilus : Cyprinidae) exposed to effluents from wastewater treatment works	Effluents from wastewater treatment works (WwTWs) contain estrogenic substances that induce feminizing effects in fish, including vitellogenin (VTG) synthesis and gonadal intersex. Fish vary in their responsiveness to estrogenic effluents, but the physiological basis for these differences are not known. In this study, uptake of estrogen from two WwTW effluents (measured in hydrolyzed bile) and es…	10.1021/es0488939
1177	C. R. R. Tyler, E. J.	1998	Pure and Applied Chemistry	Oestrogenic effects in fish in English rivers with evidence of their causation	In the mid-1980s, effluents from sewage-treatment works discharging into rivers in England and Wales were found to be oestrogenic, due to their ability to induce the production of a female specific egg-yolk protein precursor, vitellogenin (VTG), in male fish. Subsequent field studies, in which caged rainbow trout (Oncorhynchus mykiss) were placed at varying distances downstream of STW effluent di…	10.1351/pac199870091795
1180	C. R. F. Tyler, A. L.: Bickley, L. K.: Cumming, R. I.: Gibson, R.: Labadie, P.: Katsu, Y.: Liney, K. E.: Shears, J. A.: Silva-Castro, V.: Urushitani, H.: Lange, A.: Winter, M. J.: Iguchi, T.: Hill, E. M.	2009	Environmental Science & Technology	Environmental Health Impacts of Equine Estrogens Derived from Hormone Replacement Therapy	Many factors have been considered in evaluations of the risk-benefit balance of, hormone replacement therapy (HRT), used for treating menopausal symptoms in women, but not its potential risks for the environment. We investigated the possible environmental health implications of conjugated equine estrogens (CEEs), the most common components of HRT, including their discharge into the environment, t…	10.1021/es803135q
1196	H. A. Tsuno, K.: Kato, Y.: Nagare, H.	2008	Ozone-Science & Engineering	Advanced sewage treatment with ozone under excess sludge reduction, disinfection and removal of EDCs	A new advanced treatment system, which consists of biological nutrient removal process combined with reduction of excess sludge by ozonation and phosphorus recovery by crystallization and polishing-up ozonation process, was developed based on the fundamental studies and demonstrated by the demonstration plant set in AICHI EXPO 2005. Reduction of withdrawn excess sludge by 90% and phosphorus recov…	10.1080/01919510802070710
1200	E. K. Tsochatzis, P.: Kalogiannis, S.	2019	Food Additives and Contaminants Part a-Chemistry Analysis Control Exposure & Risk Assessment	Determination of selected dichloroanilines and phthalates in lyophilised mussels samples with ultra-high performance liquid chromatography-tandem mass spectrometry after QuEChERS clean-up	Mussels, a marine filter organism, constitute a food product and an established sentinel organism for marine pollution. An analytical method following a QuEChERS extraction and clean-up protocol has been developed for the determination of phthalic acid esters (PAE), including di-n-octyl phthalate (DnOP), di-(2-ethyl hexyl) phthalate (DEHP), butyl benzyl phthalate (BBP), di-methyl phthalate (DMP) …	10.1080/19440049.2019.1615642
1202	J. P. Tschmelak, G.: Gauglitz, G.	2005	Talanta	Optical biosensor for pharmaceuticals, antibiotics, hormones, endocrine disrupting chemicals and pesticides in water: Assay optimization process for estrone as example	Certain contaminants at trace concentrations in surface waters can have dramatic effects on the hormonal system of organisms in the aquatic environment. Therefore, immunoanalytical methods at a very low limit of detection (LOD) and a low limit of quantification (LOQ) are becoming more and more important for environmental analysis and especially for monitoring drinking water quality. Environmental…	10.1016/j.talanta.2004.07.011
1211	J. C. v. W. Truter, J. H.: Oberholster, P. J.: Botha, A. M.: de Klerk, A. R.	2016	Water Air and Soil Pollution	An In Vitro and In Vivo Assessment of Endocrine Disruptive Activity in a Major South African River	Endocrine-disrupting contaminant (EDC) loads in rivers, and the associated risk to wildlife, may be linked to different anthropogenic stressors occupying river catchments. The aims of this study were to evaluate seasonal and spatial variation in steroid estrogen loads, and (anti)estrogenic and (anti)androgenic activity in a river catchment (upper Olifants River, South Africa), subject to a divers…	10.1007/s11270-016-2748-8
1212	J. C. v. W. Truter, J. H.: Newman, B. K.	2015	African Journal of Marine Science	In vitro screening for endocrine disruptive activity in selected South African harbours and river mouths	Various waterborne anthropogenic contaminants disrupt the endocrine systems of wildlife and humans, targeting reproductive pathways, among others. Very little is known, however, regarding the occurrence of endocrine disruptive activity in South African freshwater ecosystems, and coastal ecosystems have not been studied in this regard. In a first attempt to investigate endocrine disruptive activit…	10.2989/1814232x.2015.1105296
1213	J. C. v. W. Truter, J. H.: Oberholster, P. J.: Botha, A. M.	2014	Ecotoxicology and Environmental Safety	The impacts of neutralized acid mine drainage contaminated water on the expression of selected endocrine-linked genes in juvenile Mozambique tilapia Oreochromis mossambicus exposed in vivo	Acid mine drainage (AMD) is a global environmental concern due to detrimental impacts on river ecosystems. Little is however known regarding the biological impacts of neutralized AMD on aquatic vertebrates despite excessive discharge into watercourses. The aim of this investigation was to evaluate the endocrine modulatory potential of neutralized AMD, using molecular biomarkers in the teleost fis…	10.1016/j.ecoenv.2013.11.005
1215	P. S. v. d. H. Truman, P.	2010	Archives of Environmental Contamination and Toxicology	Xenoestrogen Exposure and Effects in Bluegill from the Reedy River, South Carolina, USA	Water quality in the Reedy River basin of Greenville, South Carolina, has been impacted by diverse and highly urbanized land uses. It has been demonstrated that urban runoff and point sources, such as effluent from wastewater treatment facilities, introduce organic pollutants and potentially endocrine disrupting compounds (EDCs) into the watershed. The objective of this study was to investigate t…	10.1007/s00244-009-9337-4
1216	R. J. E. Trueman, L.	2013	Emirates Journal of Food and Agriculture	Invasive species may offer advanced phytoremediation of endocrine disrupting chemicals in aquatic ecosystems	One of the major areas of advancement in environmental science is bioremediation. Researchers have been using bacteria, fungi, algae and now macrophytes to remove pollutants from aquatic and terrestrial ecosystems. Here we share the results of a study on the macrophyte uptake of xenoestrogens from an urban river. We found that the invasive curly leaf pond weed (Potamogeton illinoensis) accumulate…	10.9755/ejfa.v25i9.16393
1223	G. M. B. Troisi, S. J.: Liori, O.: Nyman, M.	2020	Archives of Environmental Contamination and Toxicology	Polychlorinated Biphenyls (PCBs) and Sex Hormone Concentrations in Ringed and Grey Seals: A Possible Link to Endocrine Disruption?	Polychlorinated biphenyls (PCBs) are recognised reproductive and immune system toxicants in marine mammals mediated by endocrine-disrupting mechanisms. As with other predators, seals are exposed to elevated bioaccumulated concentrations of PCBs and other persistent organic pollutants (POPs). Cryopreserved plasma samples from adult ringed (Phoca hispida; n = 39) and grey (Halichoerus grypus; n = 3…	10.1007/s00244-020-00716-z
1224	G. B. Troisi, S.: Bexton, S.	2016	International Journal of Hydrogen Energy	Impacts of oil spills on seabirds: Unsustainable impacts of non-renewable energy	Accidental spillage of oil in to the sea from shipping transport and drilling rigs results in spills that cause significant unsustainable mortality of wildlife and destroys marine ecosystem services. External oiling of seabirds causes large scale mortality within days following a spill, while survivors suffercauses long term chronic effects from the exposure to toxic polycyclic aromatic hydrocarb…	10.1016/j.ijhydene.2016.04.011
1225	R. K. Troger, S. J.: Franke, V.: Bergstedt, O.: Wiberg, K.	2020	Science of the Total Environment	A case study of organic micropollutants in a major Swedish water source - Removal efficiency in seven drinking water treatment plants and influence of operational age of granulated active carbon filters	A wide range of organic micropollutants (n = 163) representing several compound categories (pharmaceuticals, pesticides, per- and polyfluorinated alkyl substances, flame retardants, phthalates, food additives, drugs and benzos) were analysed in water samples from the Gota Alv river (Sweden's second largest source water). The sampling also included raw water and finished drinking water from seven …	10.1016/j.scitotenv.2019.135680
1228	T. v. d. A. Trinh, B.: Coleman, H. M.: Stuetz, R. M.: Drewes, J. E.: Le-Clech, P.: Khan, S. J.	2016	Science of the Total Environment	Seasonal variations in fate and removal of trace organic chemical contaminants while operating a full-scale membrane bioreactor	Trace organic chemical (TrOC) contaminants are of concern for finished water from water recycling schemes because of their potential adverse environmental and public health effects. Understanding the impacts of seasonal variations on fate and removal of TrOCs is important for proper operation, risk assessment and management of treatment systems for water recycling such as membrane bioreactors (MB…	10.1016/j.scitotenv.2015.12.083
1229	T. v. d. A. Trinh, B.: Stuetz, R. M.: Coleman, H. M.: Le-Clech, P.: Khan, S. J.	2012	Water Science and Technology	Removal of trace organic chemical contaminants by a membrane bioreactor	Emerging wastewater treatment processes such as membrane bioreactors (MBRs) have attracted a significant amount of interest internationally due to their ability to produce high quality effluent suitable for water recycling. It is therefore important that their efficiency in removing hazardous trace organic contaminants be assessed. Accordingly, this study investigated the removal of trace organic…	10.2166/wst.2012.374
1230	T. v. d. A. Trinh, B.: Coleman, H. M.: Stuetz, R. M.: Le-Clech, P.: Khan, S. J.	2012	Journal of Water Reuse and Desalination	Removal of endocrine disrupting chemicals and microbial indicators by a decentralised membrane bioreactor for water reuse	Submerged membrane bioreactors (MBRs) have attracted a significant amount of interest for decentralised treatment systems due to their small footprint and ability to produce high quality effluent, which is favourable for water reuse applications. This study provides a comprehensive overview of the capacity of a full-scale decentralised MBR to eliminate 17 endocrine disrupting chemicals (EDCs) and…	10.2166/wrd.2012.010
1231	T. H. Trinh, N. B.: Coleman, H. M.: Khan, S. J.	2011	Journal of Chromatography A	Simultaneous determination of estrogenic and androgenic hormones in water by isotope dilution gas chromatography-tandem mass spectrometry	A rapid gas chromatography-tandem mass spectrometry (GC-MS/MS) analytical method was developed for the simultaneous analysis of 7 estrogenic hormones (17 alpha-estradiol, 17 beta-estradiol, estrone, mestranol, 17 alpha-ethynylestradiol, levonorgestrel, estriol) and 5 androgenic hormones (testosterone, androsterone, etiocholanolone, dihydrotestosterone, androstenedione) in aqueous matrices. This m…	10.1016/j.chroma.2011.01.068
1232	H. T. A. Trinh, P.: Lastoskie, C. M.	2016	Aims Environmental Science	Fate factors and emission flux estimates for emerging contaminants in surface waters	Pharmaceuticals, personal care products, hormones, and wastewater products are emerging environmental concerns for manifold reasons, including the potential of some compounds found in these products for endocrine disruption at a very low chronic exposure level. The environmental occurrences and sources of these contaminants in the water, soil, sediment and biota in European nations and the United…	10.3934/environsci.2016.1.21
1236	R. A. V. Trenholm, B. J.: Snyder, S. A.	2009	Talanta	On-line solid phase extraction LC-MS/MS analysis of pharmaceutical indicators in water: A green alternative to conventional methods	A method using automated on-line solid phase extraction (SPE) directly coupled to liquid chromatography/tandem mass spectrometry (LC-MS/MS) has been developed for the analysis of six pharmaceuticals by isotope dilution. These selected pharmaceuticals were chosen as representative indicator compounds and were used to evaluate the performance of the on-line SPE method in four distinct water matrice…	10.1016/j.talanta.2009.06.006
1239	N. A. Tremblay, A. O.: Jauregui, M. G.: Rendon-von Osten, J.	2017	Ecotoxicology	Relationship between organochlorine pesticides and stress indicators in hawksbill sea turtle (Eretmochelys imbricata) nesting at Punta Xen (Campeche), Southern Gulf of Mexico	Data on the impact of environmental pollution on the homeostasis of sea turtles remains scarce, particularly in the Southern Gulf of Mexico. As many municipalities along the coastline of the Yucatan Peninsula do not rely on a waste treatment plant, these organisms could be particularly vulnerable. We searched for relationships between the presence of organochlorine pesticides (OCP) and the level …	10.1007/s10646-016-1752-5
1240	L. A. G. Tremblay, J. B.: Northcott, G. L.	2018	Agriculture Ecosystems & Environment	Steroid estrogens and estrogenic activity are ubiquitous in dairy farm watersheds regardless of effluent management practices	Steroid estrogens contamination has been linked to adverse effects on exposed aquatic biota. Steroid estrogens are excreted by all mammals and are found in most agricultural wastes including dairy manure and dairy shed effluent (DSE). Some previous studies have demonstrated elevated levels of free and conjugated estrogenic steroids in DSE and this source has increased as New Zealand has experienc…	10.1016/j.agee.2017.10.012
1249	N. H. U. Tran, T.: Ta, T. T.	2014	Clean-Soil Air Water	A Preliminary Study on the Occurrence of Pharmaceutically Active Compounds in Hospital Wastewater and Surface Water in Hanoi, Vietnam	The presence of pharmaceutically active compounds (PhACs) belonging to different therapeutic classes (including non-steroidal anti-inflammatory drugs, analgesics, antiepileptics, and lipid regulators) in hospital wastewater and surface water samples was investigated for the first time in Vietnam. Analytical results showed that 10 PhACs, including naproxen, indomethacin, ketoprofen, ibuprofen, pro…	10.1002/clen.201300021
1251	N. H. G. Tran, K. Y. H.	2017	Science of the Total Environment	Occurrence and removal of pharmaceuticals, hormones, personal care products, and endocrine disrupters in a full-scale water reclamation plant	This study provided the first comprehensive data on the occurrence and removal of twenty-five target emerging contaminants (ECs) in a full-scale water reclamation plant (WRP) in the Southeast Asian region. Nineteen out of the twenty-five ECs were ubiquitously detected in raw influent samples. Concentrations of the detected ECs in raw influent samples ranged substantially from 443 to 124,966 ng/L,…	10.1016/j.scitotenv.2017.05.097
1252	B. T. Tran, M. J.: Blanchard, M.: Alliot, F.: Chevreuil, M.	2015	Environmental Science and Pollution Research	Fate of phthalates and BPA in agricultural and non-agricultural soils of the Paris area (France)	This study (i) investigated the concentration levels of nine phthalates and bisphenol A (BPA) in sludge samples originating from a French wastewater treatment plant (WWTP), (ii) studied the distribution of target compounds according to soil depth and calculated their half-lives, and (iii) compared the contamination level of the agricultural soil with those of soils with other land uses. The sludg…	10.1007/s11356-015-4178-3
1256	Z. V. Tousova, B.: Smutna, M.: Novak, J.: Klucarova, V.: Grabic, R.: Slobodnik, J.: Giesy, J. P.: Hilscherova, K.	2019	Science of the Total Environment	Analytical and bioanalytical assessments of organic micropollutants in the Bosna River using a combination of passive sampling, bioassays and multi-residue analysis	Complex mixtures of contaminants from multiple sources, including agriculture, industry or wastewater enter aquatic environments and might pose hazards or risks to humans or wildlife. Targeted analyses of a few priority substances provide limited information about water quality. In this study, a combined chemical and effect screening of water quality in the River Bosna, in Bosnia and Herzegovina …	10.1016/j.scitotenv.2018.08.336
1257	Z. O. Tousova, P.: Slobodnik, J.: Blaha, L.: Muz, M.: Hu, M.: Brack, W.: Krauss, M.: Di Paolo, C.: Tarcai, Z.: Seiler, T. B.: Hollert, H.: Koprivica, S.: Ahel, M.: Schollee, J. E.: Hollender, J.: Suter, M. J. F.: Hidasi, A. O.: Schirmer, K.: Sonavane, M.: Ait-Aissa, S.: Creusot, N.: Brion, F.: Froment, J.: Almeida, A. C.: Thomas, K.: Tollefsen, K. E.: Tufi, S.: Ouyang, X. Y.: Leonards, P.: Lamore…	2017	Science of the Total Environment	European demonstration program on the effect-based and chemical identification and monitoring of organic pollutants in European surface waters	Growing concern about the adverse environmental and human health effects of a wide range of micropollutants requires the development of novel tools and approaches to enable holistic monitoring of their occurrence, fate and effects in the aquatic environment. A European-wide demonstration program (EDP) for effect-based monitoring of micropollutants in surface waters was carried out within the Mari…	10.1016/j.scitotenv.2017.06.032
1260	R. F. Toste, M. A.: Pessoa, I. D.: Parahyba, M. A.: Dore, M. P.	2011	Brazilian Journal of Oceanography	ORGANOTIN POLLUTION AT ARRAIAL DO CABO, RIO DE JANEIRO STATE, BRAZIL: INCREASING LEVELS AFTER THE TBT BAN	Imposex, an endocrine disruption phenomenon, is a biomarker of tributyltin (TBT) exposure in marine gastropod populations. The occurrence and intensity of the syndrome in populations of the neogastropod Stramonita haemastoma were ascertained at nine sampling stations in October 2008 at Arraial do Cabo, a very important tourist resort in Rio de Janeiro state (Brazil) and part of the Marine Extract…	10.1590/s1679-87592011000100008
1267	N. H. A. Torres, M. M.: Ferreira, L. F. R.: Americo, J. H. P.: Machado, A. M.: Cavalcanti, E. B.: Tornisielo, V. L.	2015	Environmental Monitoring and Assessment	Detection of hormones in surface and drinking water in Brazil by LC-ESI-MS/MS and ecotoxicological assessment with Daphnia magna	The growing use of pharmaceutical drug is mainly due to several diseases in human and in animal husbandry. As these drugs are discharged into waterways via wastewater, they cause a major impact on the environment. Many of these drugs are hormones; in which even at low concentrations can alter metabolic and physiological functions in many organisms. Hormones were found in surface water, groundwate…	10.1007/s10661-015-4626-z
1268	C. I. R. Torres, S.: Chiu, C. A.: Nelson, K. G.: Westerhoff, P.: Krajmalnik-Brown, R.	2011	Environmental Engineering Science	Fate of Sucralose During Wastewater Treatment	Sucralose, a chlorinated carbohydrate, is used as an artificial sweetener in more than 80 countries and in excess of 4,000 products. Thus far, minimal research has been done on the degradation and fate of sucralose in municipal wastewater treatment plants (WWTPs). We collected samples from WWTPs and surface waters in Arizona, United States. The average sucralose concentration of seven WWTP efflue…	10.1089/ees.2010.0227
1269	A. M.-P. Toro-Velez, C.: Pena-Varon, M.: Garcia-Hernandez, H.: Lee, W. Y.: Walker, S.: Lens, P.	2017	Applied Sciences-Basel	Longitudinal Removal of Bisphenol-A and Nonylphenols from Pretreated Domestic Wastewater by Tropical Horizontal Sub-SurfaceConstructed Wetlands	Bisphenol A (BPA) and nonylphenols (NPs), with a high potential to cause endocrine disruption, have been identified at levels of nanograms per liter and even micrograms per liter in effluents from wastewater treatment plants. Constructed wetlands (CWs) are a cost-effective wastewater treatment alternative due to the low operational cost, reduced energy consumption, and lower sludge production, an…	10.3390/app7080834
1278	A. W. Tomza-Marciniak, A.	2010	Acta Ichthyologica Et Piscatoria	DISTRIBUTION OF ENDOCRINE-DISRUPTING PESTICIDES IN WATER AND FISH FROM THE ODER RIVER, POLAND	Background. Organochlorine pesticides (OCPs), which act in a similar way to natural hormones, lead to disorders of the endocrine system in animals and humans (endocrine disruptors). Among food products, fish are considered to be the main source of these compounds in the human diet, posing a health risk to consumers. The aim of this study was to determine concentrations in fish and their environme…	10.3750/aip2010.40.1.01
1287	C. E. G. Tolussi, A. D. O.: Kumar, A.: Ribeiro, C. S.: Lo Nostro, F. L.: Bain, P. A.: de Souza, G. B.: Da Cuna, R.: Honji, R. M.: Moreira, R. G.	2018	Ecotoxicology and Environmental Safety	Environmental pollution affects molecular and biochemical responses during gonadal maturation of Astyanax fasciatus (Teleostei: Characiformes: Characidae)	Endocrine disrupting compounds (EDCs) have the potential to alter fish reproduction at various levels of organization. The aim of this study was to assess the impact of a natural environment with heavily anthropogenic influence on the physiological processes involved in reproduction in the freshwater fish lambari (Astyanax fasciatus) using different biomarkers. Adult males and females were collec…	10.1016/j.ecoenv.2017.09.056
1288	K. E. H. Tollefsen, C.: Smith, A.: Thomas, K. V.	2007	Marine Pollution Bulletin	Estrogen receptor (ER) agonists and androgen receptor (AR) antagonists in effluents from Norwegian North Sea oil production platforms	The in vitro estrogen receptor (ER) agonist and androgen receptor (AR) antagonist potencies of offshore produced water effluents collected from the Norwegian Sector were determined using recombinant yeast estrogen and androgen screens. Solid phase extraction (SPE) concentrates of the effluents showed E2 agonist activities similar to those previously reported for the United Kingdom (UK) Continenta…	10.1016/j.marpolbul.2006.07.012
1289	K. E. F. Tollefsen, E. F.: Romstad, R.: Sandberg, C.	2006	Marine Environmental Research	Effluents from oil production activities contain chemicals that interfere with normal function of intra- and extra-cellular estrogen binding proteins	Some environmental pollutants have the ability to alter the endocrine function in fish through interaction with the estrogen receptor (ER). Many of these chemicals are also able to interfere with the endocrine system through other mechanisms of action, however. The plasma sex steroid-binding protein (SBP), which is involved in regulating circulating levels of endogenous sex steroids, has recently…	10.1016/j.marenvres.2006.04.006
1290	K. E. B. Tollefsen, E.: Boyum, O.: Finne, E. F.: Gregersen, I. K.: Hegseth, M.: Sandberg, C.: Hylland, K.	2006	Marine Environmental Research	Use of fish in vitro hepatocyte assays to detect multi-endpoint toxicity in Slovenian river sediments	There is an increasing demand for rapid, sensitive and robust methods for toxicity testing of single chemicals, complex mixtures and environmental samples. The objective of this work was to validate and use a primary culture of rainbow trout (Oneorhynchus mykiss) hepatocytes as a multi-endpoint in vitro bioassay for toxicity characterisation of river sediments from four areas of the Sava and Krup…	10.1016/j.marenvres.2006.04.025
1291	P. V. Tolgyessy, B.: Krascsenits, Z.	2011	Talanta	Development of a screening method for the analysis of organic pollutants in water using dual stir bar sorptive extraction-thermal desorption-gas chromatography-mass spectrometry	The development of a method for screening of organic compounds with a wide range of physico-chemical properties in water, based on dual stir bar sorptive extraction coupled with thermal desorption and gas chromatography-mass spectrometry (dual SBSE-TD-GC-MS) is described. The investigated water sample is divided into two aliquots and extracted with stir bar sorptive extraction at two different co…	10.1016/j.talanta.2011.09.055
1292	A. V. Tolgyesi, Z.: Sharma, V. K.: Kovacsics, L.: Fekete, J.	2010	Chemosphere	Simultaneous determination of corticosteroids, androgens, and progesterone in river water by liquid chromatography-tandem mass spectrometry	The assessment of steroidal hormones in the environment requires sensitive and selective analytical techniques suitable for sample matrices. This paper reports a simple method to analyze simultaneously six corticosteroids (triamcinolone, cortisol, dexamethasone, flumethasone, prednisolone, triamcinolone acetonide), four androgens (boldenone. epitestosterone, methyltestosterone, nortestosterone), …	10.1016/j.chemosphere.2009.12.025
1299	J. R. E. Todorov, A. A.: Schlenk, D.: Ferguson, P. L.: Brownawell, B. J.: McElroy, A. E.	2002	Marine Environmental Research	Estrogenic responses of larval sunshine bass (Morone saxatilis x M-Chrysops) exposed to New York city sewage effluent	To determine the estrogenicity of effluents from sewage treatment plants (STPs) to larval fish, 2-day-old sunshine bass were exposed to effluents from three STPs serving New York City (NYC), varying in size and treatment level. Estrogenic response was evaluated by measuring vitellogenin (VTG) and estrogen receptor (ER) expression in cytosolic fractions of whole body homogenates. Concentrations of…	10.1016/s0141-1136(02)00197-6
1301	V. D. Q. Toan, T. X.: Huong, N. T. L.	2020	Environmental Geochemistry and Health	Endocrine disrupting compounds in sediment from KimNguu river, Northern area of Vietnam: a comprehensive assessment of seasonal variation, accumulation pattern and ecological risk	This research presents the assessment of seasonal variation, accumulation pattern and ecological risk of selected endocrine disrupting compounds (S-EDCs) in sediment samples covering six sites in KimNguu river, Hanoi, Northern area of Vietnam. Selected EDCs compose polychlorinated biphenyls (PCBs), polycyclic aromatic hydrocarbons (PAHs) and polybrominated diphenyl ethers (PBDEs). Sediment sampli…	10.1007/s10653-019-00399-z
1302	S. M. Tlili, I.: Ayache, N.: Boussetta, H.: Mouneyrac, C.	2011	Chemosphere	Is the reproduction of Donax trunculus affected by their sites of origin contrasted by their level of contamination?	The reproductive cycle of bivalves is regulated by several natural environmental factors but exposure to chemical pollutants can also interfere and may result in advanced or delayed spawning season. To our knowledge, the gametogenic cycle of the suspension-feeder bivalve Donax trunculus has not yet been used as biomonitoring tool in ecotoxicological surveys. The aim of this study was to examine o…	10.1016/j.chemosphere.2011.05.009
1304	M. S. Tiwari, S. K.: Pandit, G. G.	2019	Journal of Environmental Science and Health Part a-Toxic/Hazardous Substances & Environmental Engineering	Environmental distribution and ecotoxicological concerns of phthalic acid esters in creek ecosystem	The long-term ecological risk of synthetic organic contaminants, exclusively endocrine disrupting chemicals (EDCs) such as phthalates has threatened reclaimed seawater quality in marine environment. In this study, environmental distributions of 14 phthalic acid esters (PAEs) in seawater, and biota (fish and crab) across Thane Creek, Mumbai India is reported. Identification and quantifications of …	10.1080/10934529.2018.1551647
1309	J. J. G. Tipton, L. J.: Lovelace, S.: Parrott, B. B.: Rainwater, T. R.: Reiner, J. L.	2017	Journal of Environmental Sciences	Analysis of PFAAs in American alligators part 1: Concentrations in alligators harvested for consumption during South Carolina public hunts	Environmental contamination resulting from the production or release of harmful chemicals can lead to negative consequences for wildlife and human health. Perfluorinated alkyl acids (PFAAs) were historically produced as protective coatings for many household items and currently persist in the environment, wildlife, and humans. PFAAs have been linked to immune suppression, endocrine disruption, an…	10.1016/j.jes.2017.05.045
1315	F. B. Tilton, W. H.: Schlenk, D.	2002	Aquatic Toxicology	Evaluation of estrogenic activity from a municipal wastewater treatment plant with predominantly domestic input	The purpose of this study was to survey estrogenic releases from two primarily domestic wastewater treatment plants over three seasons (1996-1999). Mature male channel catfish were maintained at two sites within each WWTP and a reference site for 21 days. Estrogenic activity of effluent was assessed by the Yeast Estrogen Screen (YES) assay (in 1999) and the expression of the female egg yolk precu…	10.1016/s0166-445x(02)00058-9
1337	K. L. G.-S. Thorpe, M.: Johnson, I.: Brighty, G.: Tyler, C. R.	2006	Environmental Health Perspectives	An assessment of the model of concentration addition for predicting the estrogenic activity of chemical mixtures in wastewater treatment works effluents	The effects of simple mixtures of chemicals, with similar mechanisms of action, can be predicted using the concentration addition model (CA). The ability of this model to predict the estrogenic effects of more complex mixtures such as effluent discharges, however, has yet to be established. Effluents from 43 U.K. wastewater treatment works were analyzed for the presence of the principal estrogeni…	10.1289/ehp.8059
1339	K. L. B. Thorpe, R.: Eccles, P.: Maack, G.: Williams, T.: Tyler, C. R.	2008	Aquatic Toxicology	A practicable laboratory flow-through exposure system for assessing the health effects of effluents in fish	The knowledge that exposure to estrogenic wastewater treatment work (WwTW) effluents induces a range of reproductive abnormalities in fish has highlighted the need to understand the wider health effects of effluents. Access to laboratory-based testing systems for WwTW effluents could greatly facilitate this encleavour. In this investigation, a laboratory-based test system was developed and applie…	10.1016/j.aquatox.2008.04.005
1348	L. A. I. Thompson, Y.: Darwish, W. S.: Yohannes, Y. B.: van Vuren, J. J.: Wepener, V.: Smit, N. J.: Assefa, A. G.: Tharwat, A.: Eldin, W. F. S.: Nakayama, S. M. M.: Mizukawa, H.: Ishizuka, M.	2018	Plos One	Investigation of mRNA expression changes associated with field exposure to DDTs in chickens from KwaZulu-Natal, South Africa	The objective of this study was to identify potential mRNA expression changes in chicken livers associated with environmental exposure to dichloro-diphenyl-trichloroethane (DDT) and its metabolites (DDTs). In particular, we focused on genes relating to the immune system and metabolism. We analyzed liver samples from free-ranging chickens in KwaZulu-Natal, South Africa, for contamination by DDTs. …	10.1371/journal.pone.0204400
1352	K. V. H. Thomas, M. R.: Matthiessen, P.: Waldock, M. J.	2001	Environmental Toxicology and Chemistry	Characterization of estrogenic compounds in water samples collected from United Kingdom estuaries	This report describes the identification of important estrogenic compounds in surface and sediment pore-water samples collected from the Tyne and Tees estuaries (United Kingdom) through the application of toxicity identification evaluation (TIE) procedures. The Tyne and Tees estuaries represent estuaries that have been historically impacted by industrial activities and continue to receive treated…	10.1002/etc.5620201005
1353	K. V. B. Thomas, J.: Hurst, M.: Nedyalkova, Z.: Mekenyan, O.	2004	Environmental Toxicology and Chemistry	Potency and characterization of estrogen-receptor agonists in united kingdom estuarine sediments	The activity of estrogen-receptor (ER) agonists in sediments collected from the United Kingdom (UK) estuaries was assessed using the in vitro recombinant yeast estrogen screen (YES assay). The YES assay was successfully used to determine the in vitro ER agonist potency of pore waters and solvent extracts of sediments collected from UK estuaries. Estrogen-receptor agonists were detected in 66% of …	10.1897/03-163
1358	V. S. M. Thomaidi, C.: Stasinakis, A. S.	2017	Science of the Total Environment	Risk assessment of triclosan released from sewage treatment plants in European rivers using a combination of risk quotient methodology and Monte Carlo simulation	In this study a probabilistic risk assessment was applied to investigate the environmental risks for the European aquatic environment associated with triclosan (TCS) occurrence in treated wastewater. The concentrations of TCS in effluents of European Sewage Treatment Plants (STPs) were recorded through literature review, while toxicity data was collected for three groups of aquatic organisms (alg…	10.1016/j.scitotenv.2017.06.113
1365	A. H. L. C. Thi, J.: Nguyen, T. H.	2013	Environmental Monitoring and Assessment	Performance of different composting techniques in reducing oestrogens content in manure from livestock in a Vietnamese setting	Steroid oestrogens (SE) are released by humans and animals into the environment. In the Mekong Delta animal excrement is directly discharged into surface water and can pollute the water. Only a few animal production sites are currently treating the excrement in either biogas plants or vermicomposting systems. The concentration of SE in manures from pigs and cattle was monitored in the Mekong Delt…	10.1007/s10661-012-2563-7
1368	C. W. R. Theodorakis, J.: Carr, J. A.: Park, J. W.: McDaniel, L.: Liu, F. J.: Wages, M.	2006	Ecotoxicology	Thyroid endocrine disruption in stonerollers and cricket frogs from perchlorate-contaminated streams in east-central Texas	In October 2001 and March 2002, a field survey of central stonerollers (Campostoma anomalun) from perchlorate-contaminated streams in central Texas was conducted to assess thyroid endocrine disruption. A survey of adult male and female cricket frogs (Acris crepitans) was performed at the same site between 2001 and 2003. Perchlorate is an oxidizer primarily used in solid-fuel rockets, and many sit…	10.1007/s10646-005-0040-6
1369	C. R. Theodorakis, J.: Anderson, T.: Liu, F.: Park, J. W.: Costa, F.: McDaniel, L.: Kendall, R.: Waters, A.	2006	Environmental Pollution	Perchlorate in fish from a contaminated site in east-central Texas	Perchlorate, a known thyroid endocrine disruptor, contaminates Surface waters near military instillations where solid fuel rocket motors are manufactured or assembled. To assess potential perchlorate exposure to fish and the human Population which may feed on them, fish were collected around the Naval Weapons Industrial Reserve Plant in McLennan County, TX, and analyzed for the presence of the pe…	10.1016/j.envpol.2005.04.030
1373	S. J. Tewari, R.: Kho, Y. L.: Eo, S.: Choi, K.	2013	Chemosphere	Major pharmaceutical residues in wastewater treatment plants and receiving waters in Bangkok, Thailand, and associated ecological risks	Pharmaceuticals have been frequently detected in aquatic environment worldwide and suspected for potential ecological consequences. However, occurrences, sources and potential risks of pharmaceutical residues have rarely been investigated in Bangkok, Thailand, one of most densely populated cities in the world. We collected water samples from five wastewater treatment plants (WWTPs), six canals, a…	10.1016/j.chemosphere.2012.12.042
1376	D. T. Teubner, K.: Veith, M.: Wagner, G.: Bartel-Steinbach, M.: Klein, R.: Korner, A.: Quack, M.: Paulus, M.	2011	Ecological Indicators	Use of sex ratio of bream (Abramis brama L.) as an indicator of endocrine effects: Results from the German Environmental Specimen Bank	In field monitoring, sex ratio as an endpoint of possible endocrine effects at population level can only be recorded as the deviation from the natural sex ratio. Unfortunately, data on natural sex ratios of many species cannot be used to control for such effects. This also applies to bream (Abramis brama L.). an important fish species in passive biomonitoring. Here we show that in natural bream p…	10.1016/j.ecolind.2011.03.007
1377	G. R. M. Tetreault, M. E.: Dixon, D. G.: Parrott, J. L.	2003	Environmental Toxicology and Chemistry	Using reproductive endpoints in small forage fish species to evaluate the effects of athabasca oil sands activities	The main objective of this study was to evaluate the influence of naturally Occurring oil sands-related compounds (OSRC) on reproductive function in fish in order to assess the impacts of anthropogenic point-source inputs. The health of slimy sculpin (Cottus cognatus) and pearl dace (Semotilus margarita) collected from the Alberta Athabasca Oil Sands (Canada) watershed were examined. Two rivers w…	10.1897/03-7
1378	G. R. B. Tetreault, C. J.: Servos, M. R.: McMaster, M. E.	2014	Environmental Toxicology and Chemistry	OPTIMIZATION OF EFFECTS-ASSESSMENT OF GREENSIDE DARTER (ETHEOSTOMA BLENNIOIDES) EXPOSED TO TERTIARY TREATED MUNICIPAL WASTEWATER BASED ON SEASONAL CHANGES OF REPRODUCTIVE ENDPOINTS	The present study describes the seasonal changes in reproductive endpoints of the greenside darter (Etheostoma blennioides) and its implications for environmental monitoring. Fish collections conducted at the appropriate time for the site-specific sentinel fish species can provide a wide variety of population-level information including recruitment, reproduction, and energy storage. The objective…	10.1002/etc.2526
1380	C. H. Teta, B. F.: Norrgren, L.: Naik, Y. S.	2018	African Journal of Aquatic Science	Occurrence of oestrogenic pollutants and widespread feminisation of male tilapia in peri-urban dams in Bulawayo, Zimbabwe	Peri-urban water bodies are at risk from excessive pollution as they are direct sinks for urban effluents. The occurrence of oestrogenic and androgenic endocrine disrupting chemicals (EDCs) in effluents and water bodies around the city of Bulawayo, Zimbabwe, and their effects on wild fish was investigated in 2013. Effluent and water were sampled from sewage treatment plants, an urban stream, and …	10.2989/16085914.2017.1423269
1382	E. V. Terzopoulou, D.: Kaklamanos, G.	2015	Environmental Science and Pollution Research	A multi-residue method for determination of 70 organic micropollutants in surface waters by solid-phase extraction followed by gas chromatography coupled to tandem mass spectrometry	A multi-residue method, based on gas chromatography coupled to tandem mass spectrometry (GC-MS/MS), has been developed for the determination of 70 organic micropollutants from various chemical classes (organochlorinated, organophosphorous, triazines, carbamate and urea, polycyclic aromatic hydrocarbons, polychlorinated biphenyls, pharmaceuticals, phenols, etc.) in surface waters. A single-step SP…	10.1007/s11356-014-3397-3
1383	L. G. P. Terry, P.: Peterson, E.: Dickenson, E.: Wang, J.: Summers, R. S.	2019	Environmental Engineering Science	Scale-Up Methodology for Biological Filtration Removal of Dissolved Organic Matter	A scale-up methodology was developed and verified that utilizes bench-scale biofilter results to simulate field-scale (pilot or full scale), flow-through biofilter performance. This methodology builds on recirculating batch reactor methods combined with single-pass flow-through methods at empty bed contact times (EBCTs) equivalent to the field scale. This method allows for control of variables th…	10.1089/ees.2018.0316
1385	T. A. S. Ternes, J.: Herrmann, N.: McDowell, D.: Ried, A.: Kampmann, M.: Teiser, B.	2003	Water Research	Ozonation: a tool for removal of pharmaceuticals, contrast media and musk fragrances from wastewater?	A pilot plant for ozonation and UV-disinfection received effluent from a German municipal sewage treatment plant (STP) to test the removal of pharmaceuticals, iodinated X-ray contrast media (ICM) and musk fragrances from municipal wastewater. In the original STP effluent, 5 antibiotics (0.344.63 mug l(-1)), 5 betablockers (0.18-1.7 mug l(-1)), 4 antiphlogistics (0.10-1.3 mug l(-1)), 2 lipid regul…	10.1016/s0043-1354(02)00570-5
1386	T. A. S. Ternes, M.: Mueller, J.: Haberer, K.: Wilken, R. D.: Servos, M.	1999	Science of the Total Environment	Behavior and occurrence of estrogens in municipal sewage treatment plants - I. Investigations in Germany, Canada and Brazil	The developed method enables the quantification of estrogens in sewage samples down to 1 ng/l and in river water down to 0.5 ng/l. Mean recoveries of the analytes in ground water after SPE extraction, clean-up and derivatization generally exceeded 75%. The determined R.S.D. varied from 0 to 14% at a spiking revel of 0.05 mu g/l. Even in the raw influent and the final effluent from municipal STPs …	10.1016/s0048-9697(98)00334-9
1388	T. A. H. Ternes, N.: Bonerz, M.: Knacker, T.: Siegrist, H.: Joss, A.	2004	Water Research	A rapid method to measure the solid-water distribution coefficient (K-d) for pharmaceuticals and musk fragrances in sewage sludge	Pharmaceuticals and personal care products are omnipresent in wastewater world-wide. In order to predict their sorption quantities onto sludge in wastewater treatment plants (WWTPs), the solid-water distribution coefficients (K-d values) of selected pharmaceuticals (antiphlogistics, estrogens, lipid regulators, anti-epileptic and cytostatic agents) and polycyclic musk fragrances (HHCB, AHTN) were…	10.1016/j.watres.2004.07.015
1389	T. A. B. Ternes, M.: Herrmann, N.: Teiser, B.: Andersen, H. R.	2007	Chemosphere	Irrigation of treated wastewater in Braunschweig, Germany: An option to remove pharmaceuticals and musk fragrances	In this study the fate of pharmaceuticals and personal care products which are irrigated on arable land with treated municipal waste-water was investigated. In Braunschweig, Germany, wastewater has been irrigated continuously for more than 45 years. In the winter time only the effluent of the sewage treatment plant (STP) of Braunschweig is used for irrigation, while during summer digested sludge …	10.1016/j.chemosphere.2006.06.035
1391	A. K. E. A. Terechovs, A. J.: McDonald, J. A.: Khan, S. J.: Hai, F. I.: Knott, N. A.: Zhou, J.: Nghiem, L. D.	2019	Science of the Total Environment	Occurrence and bioconcentration of micropollutants in Silver Perch (Bidyanus bidyanus) in a reclaimed water reservoir	This study examined the occurrence of 49 micropollutants in reclaimed water and Silver Perch (Bidyanus bidyanus) living in a reclaimed water reservoir. The numbers of micropollutants detected in reclaimed water, Silver Perch liver, and Silver Perch flesh were 20, 23, and 19, respectively. Concentrations of all micropollutants in reclaimed water, except benzotriazole, were well below the Australia…	10.1016/j.scitotenv.2018.08.431
1392	M. Y. Terasaki, M.: Makino, M.: Shimoi, K.	2015	Environmental Science-Water Research & Technology	Aryl hydrocarbon receptor potency of chlorinated parabens in the aquatic environment	Parabens are widely used as preservatives in personal care products. Parabens and their chlorinated by-products are continuously released into aquatic environments where aryl hydrocarbon receptor (AhR) potency was observed. Chlorinated parabens have structural similarities to hydroxylated polychlorinated biphenyls (PCBs, which also possess AhR potency) in the number of chlorine atoms and hydroxyl…	10.1039/c5ew00047e
1393	M. S. Terasaki, F.: Fukazawa, H.: Makino, M.	2009	Environmental Science & Technology	Development and Validation of Chemical and Biological Analyses to Determine the Antiestrogenic Potency of Resin Acids in Paper Mill Effluents	This study combined chemical analysis and bioassays of paper mill effluents and their components in order to determine their antiestrogenic activity. The bioassay comprised a yeast two-hybrid assay incorporating the estrogen receptor alpha (hER alpha) and an hER alpha competitive enzyme-linked immunosorbent assay (ELISA). Samples were fractionated by solid phase extraction (SPE) with a C18 disk a…	10.1021/es9025479
1394	M. S. Terasaki, F.: Fukazawa, H. I.: Makino, M.	2007	Environmental Toxicology and Chemistry	Occurrence and estrogenicity of phenolics in paper-recycling process water: Pollutants originating from thermal paper in waste paper	Eight phenolics were detected in samples collected from areas where paper-recycling process water is discharged. The detected concentration levels were up to 270 mu g/L and 230 mu g/g in water samples and sediment samples, respectively, obtained from both the outfall of the paper-recycling process water and its downstream areas. In particular, totarol (compound 4), 2,4-bis(1-phenylethyl)phenol (c…	10.1897/06-642r.1
1399	D. M. Tenji, B.: Sipos, S.: Miljanovic, B.: Teodorovic, I.: Kaisarevic, S.	2020	Environmental Sciences Europe	Fish biomarkers from a different perspective: evidence of adaptive strategy of Abramis brama (L.) to chemical stress	Background A prerequisite for long-term survival of populations under multi-stress conditions is their capacity to set up efficient adaptive strategies. However, changes in the activity of molecular biomarkers have been for decades considered as early signals of the deterioration of the fish health and evidence of stress-related adverse biological effects. The aim of this study was to show that s…	10.1186/s12302-020-00316-7
1405	M. P. Teles, M.: Santos, M. A.	2007	Science of the Total Environment	Endocrine and metabolic responses of Anguilla anguilla L. caged in a freshwater-wetland (Pateira de Fermentelos - Portugal)	The present short-term in situ study was carried out in a freshwater-wetland-Pateira de Fermentelos-considered an enlargement of Certima River, in the centre of Portugal. This ecosystem is an important fishing and recreation place, receiving effluents from different origins namely, electroplating industrial effluents containing heavy metals, domestic wastes, as well as pesticides and fertilizers …	10.1016/j.scitotenv.2006.10.033
1410	M. J. T. Teil, K.: Blanchard, M.: Labadie, P.: Alliot, F.: Chevreuil, M.	2014	Archives of Environmental Contamination and Toxicology	Polychlorinated Biphenyls, Polybrominated Diphenyl Ethers, and Phthalates in Roach from the Seine River Basin (France): Impact of Densely Urbanized Areas	Endocrine disruptors (EDs) from three chemical classes-polychlorinated biphenyls (PCBs), polybrominated diphenyl ethers (PBDEs), and phthalates-were investigated in the Seine River and one tributary, the Orge River, upstream and downstream of urban areas. The impact of urban areas was characterized by a concentration increase of all compounds in the Seine River and for phthalates and PBDEs in the…	10.1007/s00244-013-9955-8
1416	R. H. Techer, M.: Verreault, J.	2018	Chemosphere	Changes in thyroid axis responses in two ring-billed gull sub-populations differentially exposed to halogenated flame retardants	Developing bird embryos may be affected by a number of thyroid disrupting chemicals through maternal transfer. However, thyroid disruption in developing embryos of wild birds remains largely unstudied, especially with respect to exposure to ubiquitous environmental contaminant classes including halogenated flame retardants (HFRs). The objective of the present study was to investigate responses of…	10.1016/j.chemosphere.2018.07.155
1417	R. H. Techer, M.: Verreault, J.	2016	Science of the Total Environment	Associations between organohalogen concentrations and transcription of thyroid-related genes in a highly contaminated gull population	A number of studies have reported altered circulating thyroid hormone levels in birds exposed either in controlled settings or in their natural habitat to ubiquitous organohalogen compounds including organochlorines (OCs) and polybrominated diphenyl ether (PBDE) flame retardants. However, limited attention has been paid to underlying homeostatic mechanisms in wild birds such as changes in the exp…	10.1016/j.scitotenv.2015.12.110
1427	T. S.-G. Tato, N.: Leon, V. M.: Gonzalez, S.: Beiras, R.	2018	Environmental Pollution	Ecotoxicological evaluation of the risk posed by bisphenol A, triclosan, and 4-nonylphenol in coastal waters using early life stages of marine organisms (Isochrysis galbana, Mytilus galloprovincialis, Paracentrotus lividus, and Acartia clausi)	This study assessed the environmental risk on coastal ecosystems posed by three phenolic compounds of special environmental and human health concern used in plastics and household products: bisphenol A (BPA), triclosan (TCS) and 4-nonylphenol (4-NP). These three chemicals are among the organic contaminants most frequently detected in wastewater. The most toxic compound tested was 4-NP, with 10% e…	10.1016/j.envpol.2017.09.031
1429	Y. T. Tashiro, K.: Nakanishi, Y.	2004	Journal of Environmental Monitoring	Improved application of recombinant yeast assays on environmental samples by size exclusion chromatography	The utility of HPLC with a size exclusion chromatography (SEC) column for the fractionation of environmental samples was examined to expand the applicability of recombinant yeast assays (RYAs) for the measurement of estrogenic activity in environmental samples. The elution of steroidal hormone standards through SEC was tested, and river water and sediment samples were subjected to SEC fractionati…	10.1039/b314116k
1430	Y. T. Tashiro, A.: Fujii, H.: Takahira, K.: Nakanishi, Y.	2003	Marine Pollution Bulletin	Livestock wastes as a source of estrogens and their effects on wildlife of Manko tidal flat, Okinawa	The Manko tidal flat in the southern part of Okinawa Island is an important visiting and wintering area for migratory birds and was added to the Ramsar Convention Register of Wetlands in 1999. This area used to be an inlet extending to the inner part of Naha Port, but recent reclamation projects have restricted its connection to the East China Sea. As is typical in rural regions of subtropical is…	10.1016/s0025-326x(03)00053-5
1433	S. L.-L. Tartu, R.: Storseth, T. R.: Bourgeon, S.: Brunsvik, A.: Aars, J.: Goksoyr, A.: Jenssen, B. M.: Polder, A.: Thiemann, G. W.: Torget, V.: Routti, H.	2017	Scientific Reports	Multiple-stressor effects in an apex predator: combined influence of pollutants and sea ice decline on lipid metabolism in polar bears	There is growing evidence from experimental and human epidemiological studies that many pollutants can disrupt lipid metabolism. In Arctic wildlife, the occurrence of such compounds could have serious consequences for seasonal feeders. We set out to study whether organohalogenated compounds (OHCs) could cause disruption of energy metabolism in female polar bears (Ursus maritimus) from Svalbard, N…	10.1038/s41598-017-16820-5
1434	S. G. Tartu, G. W.: Blevin, P.: Ellis, H.: Bustnes, J. O.: Herzke, D.: Chastel, O.	2014	Environmental Science & Technology	Endocrine and Fitness Correlates of Long-Chain Perfluorinated Carboxylates Exposure in Arctic Breeding Black-Legged Kittiwakes	Increasing levels of poly- and perfluorinated alkyl substances (PFASs) have recently been described in Arctic biota. These emerging substances are Of concern given their resistance to. degradation and metabolization. Some studies have reported endocrine disrupting effects for some PFASs. However, there is a gap of knowledge on the potential relationships between PFASs and hormones mediating the l…	10.1021/es503297n
1435	S. B. Tartu, P.: Angelier, F.: Lendvai, A. Z.: Moe, B.: Blevin, P.: Bech, C.: Gabrielsen, G. W.: Bustnes, J. O.: Chastel, O.	2016	Functional Ecology	Mercury exposure, stress and prolactin secretion in an Arctic seabird: an experimental study	Life-history theory predicts that long-lived organisms should reduce parental effort under inclement environmental conditions in order to favour long-term survival. Seabirds are long-lived top predators often exposed to environmental endocrine disrupting chemicals such as mercury (Hg). Hg-contaminated birds show disrupted parental behaviour. Avian parental behaviour is governed by two key hormone…	10.1111/1365-2435.12534
1436	S. B. Tartu, P.: Goutte, A.: Cherel, Y.: Weimerskirch, H.: Bustnes, J. O.: Chastel, O.	2014	Plos One	Age-Related Mercury Contamination and Relationship with Luteinizing Hormone in a Long-Lived Antarctic Bird	Seabirds, as long-lived top predators, accumulate contaminants such as mercury (Hg), an established endocrine disruptor. In long lived species hormonal secretion varies with age; therefore, Hg-induced endocrine disruption may be exacerbated in some age classes. Here we investigated relationships between blood total Hg and luteinizing hormone (LH, a key pituitary hormone for the onset of breeding)…	10.1371/journal.pone.0103642
1437	S. A. Tartu, F.: Wingfield, J. C.: Bustamante, P.: Labadie, P.: Budzinski, H.: Weimerskirch, H.: Bustnes, J. O.: Chastel, O.	2015	Science of the Total Environment	Corticosterone, prolactin and egg neglect behavior in relation to mercury and legacy POPs in a long-lived Antarctic bird	Seabirds often have high loads of contaminants. These contaminants have endocrine disrupting properties but their relationships with some endocrine mechanisms are still poorly investigated in free-living organisms. This is the case for the stress response which shifts energy investment away from reproduction and redirects it towards survival. In birds, this stress response is achieved through a r…	10.1016/j.scitotenv.2014.10.008
1438	S. A. Tartu, F.: Bustnes, J. O.: Moe, B.: Hanssen, S. A.: Herzke, D.: Gabrielsen, G. W.: Verboven, N.: Verreault, J.: Labadie, P.: Budzinski, H.: Wingfield, J. C.: Chastel, O.	2015	Environmental Pollution	Polychlorinated biphenyl exposure and corticosterone levels in seven polar seabird species	The role of polychlorinated biphenyls (PCBs) on exposure-related endocrine effects has been poorly investigated in wild birds. This is the case for stress hormones including corticosterone (CORT). Some studies have suggested that environmental exposure to PCBs and altered CURT secretion might be associated. Here we investigated the relationships between blood PCB concentrations and circulating CU…	10.1016/j.envpol.2014.12.007
1439	S. A. Tartu, F.: Herzke, D.: Moe, B.: Bech, C.: Gabrielsen, G. W.: Bustnes, J. O.: Chastel, O.	2014	Science of the Total Environment	The stress of being contaminated? Adrenocortical function and reproduction in relation to persistent organic pollutants in female black legged kittiwakes	High levels of environmental pollutants such as persistent organic pollutants (POPs) including PCB and DDT have been found in the Arctic and many of those pollutants may impair reproduction through endocrine disruption. Nevertheless, their effects on stress hormones remain poorly understood, especially in free-ranging birds. Corticosterone, the principal glucocorticoid in birds, can indirectly im…	10.1016/j.scitotenv.2014.01.060
1440	H. M. Tarrant, G.: Wylde, S.: Tattersall, N.: Lyons, A.: Maloney, M.: Llewellyn, N.	2008	Environmental Toxicology and Chemistry	Raised plasma vitellogenin in male wild brown trout (Salmo trutta) near a wastewater treatment plant in Ireland	Ovotestis (intersex) and raised plasma vitellogenin in male fish are widely employed biomarkers of estrogen contamination in the aquatic environment. In the present study, these biomarkers were used to determine whether Irish rivers contain estrogenic chemicals at levels capable of affecting the reproductive health and success of exposed fish populations. A number of aquatic ecosystems were inves…	10.1897/07-436.1
1449	R. N. T. Tanna, G. R.: Bennett, C. J.: Smith, B. M.: Bragg, L. M.: Oakes, K. D.: McMaster, M. E.: Servos, M. R.	2013	Environmental Toxicology and Chemistry	Occurrence and degree of intersex (testis-ova) in darters (Etheostoma SPP.) across an urban gradient in the Grand River, Ontario, Canada	The variability and extent of the intersex condition (oocytes in testes, or testis-ova) was documented in fish along an urban gradient in the Grand River, Ontario, Canada, that included major wastewater treatment plant outfalls. A method for rapid enumeration of testis-ova was developed and applied that increased the capacity to quantify intersex prevalence and severity. Male rainbow darters (Eth…	10.1002/etc.2262
1455	T. D. Tanghe, G.: Verstraete, W.	1999	Journal of Environmental Quality	Nonylphenol and estrogenic activity in aquatic environmental samples	We surveyed a series of surface waters and sewage treatment plants in Flanders (north of Belgium) for the presence of estrogenic activity and a xeno-estrogenic compound para-nonylphenol (NP), respectively. The surface waters of rural origin, used for drinking water production, were free of significant levels of estrogenic activity and NP (<1 mu g/L). Domestic sewage, after proper treatment, appea…	10.2134/jeq1999.00472425002800020039x
1459	X. J. U. Tang, N.: Yu, C. N.: Qin, Z. H.: Huang, R. L.: Zhu, X. L.: Shen, C. F.: Chen, Y. X.	2012	Bulletin of Environmental Contamination and Toxicology	Chemical and Bioassay Analysis of Estrogen Pollution in the Surface Water of the Tiaoxi River, the Source River for Taihu Lake	The estrogen pollution in the Tiaoxi River, which is the main source river for Taihu Lake, was investigated by chemical and bioassay analysis. Most estrogens species, except estrone, were not detected by the chemical analysis using liquid chromatography coupled with tandem mass spectrometry. The concentration of estrone in the samples ranged from ND (below the detection limit) to 17.25 ng/L. The …	10.1007/s00128-012-0758-9
1466	L. S. Tang, H. Y.: Zhu, J. Y.: Xu, G.: Han, T.: Peng, B. Q.: Wu, M. H.	2015	Environmental Science and Pollution Research	Hexabromocyclododecane diastereoisomers in surface sediments from river drainage basins of Shanghai, China: occurrence, distribution, and mass inventory	Concentrations of hexabromocyclododecanes (HBCDs) were determined in surface sediments of Shanghai, China. The concentrations of total HBCD diastereoisomers (Sigma HBCD) ranged from 0.01 to 13.70 ng g(-1) dry weight (dw) with a mean value of 3.41 ng g(-1) dw, which was up to several orders of magnitude lower than those reported for sediments from European countries. The SHBCD concentrations in se…	10.1007/s11356-015-4336-7
1468	C. Y. L. Tang, A. Q.: Guan, Y. B.: Li, Y.: Cheng, X. M.: Li, P.: Li, S. Q.: Luo, Y. X.: Huang, Q.: Chen, H. Y.: Cui, L. X.	2012	Biomedical and Environmental Sciences	Influence of Polluted SY River on Child Growth and Sex Hormones	Objective To investigate the influence of the polluted SY River on children's growth and sex hormones, and provide scientific data for assessment of the polluted status of the SY River. Methods The study areas were selected randomly from the SY River Basin. Lead (Pb), mercury (Hg), arsenic (As), phthalates (DEP, DBP, DMP, DEHP), and bisphenol A (BPA) were measured both in the river water and in t…	10.3967/0895-3988.2012.03.006
1469	C. Y. C. Tang, J. Y.: Zhang, Y. Z.	2012	Fresenius Environmental Bulletin	CHARACTERISTICS, BEHAVIOR AND POTENTIAL ASSESSMENT OF ENDOCRINE-DISRUPTING CHEMICALS (EDCS) IN SURFACE WATER AND SUSPENDED SOLID OF THE PEARL RIVER DELTA, CHINA	In order to understand the distribution and behavior of selected endocrine-disrupting chemicals (EDCs) in the Pearl River Delta, China, the concentrations of EDCs in water and suspended solid of rivers were quantified in agricultural, urban, and industrial zones of Dongguan watershed by GC/MS. In the last two zones, the concentration of EDCs in river ranged from 177 to 796 ng/L, from 17291to 9080…
1472	T. Y. Tanaka, K.: Tonosaki, T.: Konishi, T.: Goto, H.: Taniguchi, M.	2000	Water Science and Technology	Enzymatic degradation of alkylphenols, bisphenol A, synthetic estrogen and phthalic ester	Five endocrine disrupting chemicals were degraded enzymatically in model bottom sediments. Since alkylphenols, bisphenol A, synthetic estrogen and phthalic esters are hydrophobic and found to be in bottom sediments in the water environment, we used a modal polluted sediment in which those chemicals were adsorbed on sea sand. The concentration of alkylphenols (nonylphenol and octylphenol) and synt…
1475	H. Y. Tanaka, Y.: Takahashi, A.: Higashitani, T.: Komori, K.	2001	Water Science and Technology	Comparison between estrogenicities estimated from DNA recombinant yeast assay and from chemical analyses of endocrine disruptors during sewage treatment	This study discusses the estrogenicity and the extent of estrogenic effects, of sewage and treated sewage in public sewage treatment plants in Japan. The estrogenicity in this study was measured with a DNA recombinant yeast strain. Using this method, 43 chemicals that are suspected to have estrogen-like effects were measured and their estrogenicities were evaluated in terms of 17 beta -estradiol …
1478	E. S. S. B. H. Tan, Y.: Zakaria, M. P.: Latif, P. A.: Saari, N.	2015	International Journal of Environmental Analytical Chemistry	Simultaneous extraction and determination of pharmaceuticals and personal care products (PPCPs) in river water and sewage by solid-phase extraction and liquid chromatography-tandem mass spectrometry	This study features the simultaneous extraction and quantification of 18 pharmaceuticals and personal care products (PPCPs). This is a pioneering method for the quantification of acetaminophen, sulfamethoxazole, diclofenac, atenolol, metoprolol, diethyltoluamide and oxybenzone in atmospheric pressure chemical ionisation mode. The method was validated for high repeatability and reproducibility wit…	10.1080/03067319.2015.1058929
1480	B. L. L. H. Tan, D. W.: Muller, J. F.: Tremblay, L. A.: Chapman, H. F.	2008	Water Research	Stir bar sorptive extraction and trace analysis of selected endocrine disruptors in water, biosolids and sludge samples by thermal desorption with gas chromatography-mass spectrometry	Stir bar sorptive extraction (SBSE) in combination with thermal desorption coupled to gas chromatography-mass spectrometry (GC-MS) was successfully applied to analyze a range of endocrine disrupting compounds (EDCs) in wastewater, solids and sludge. The targeted EDCs include sex steroid hormones, phthalates, alkylphenols and tamoxifen. Recovery for the EDCs using this analytical technique ranged …	10.1016/j.watres.2007.07.032
1481	B. L. L. H. Tan, D. W.: Muller, J. F.: Leusch, F. D. L.: Tremblay, L. A.: Chapman, H. F.	2007	Environment International	Comprehensive study of endocrine disrupting compounds using grab and passive sampling at selected wastewater treatment plants in South East Queensland, Australia	Chemical (gas chromatography-mass spectrometry, GC-MS) and biological (E-Screen assay) analyses were used to determine the concentrations of 15 endocrine disrupting compounds (EDCs) and estrogen equivalent (EEq) in grab and passive samples from five municipal wastewater treatment plants (WWTPs) in South East Queensland, Australia. EEq concentrations derived by E-Screen assays for the grab samples…	10.1016/j.envint.2007.01.008
1495	A. H. Takahashi, T.: Yakou, Y.: Saitou, M.: Tamamoto, H.: Tanaka, H.	2003	Water Science and Technology	Evaluating bioaccumulation of suspected endocrine disruptors into periphytons and benthos in the Tama River	There are two major routes through which fish are exposed to endocrine disruptors (EDs); one route is through water that is a habitat; the other is through aquatic food such as algae and benthos. Few studies on the bioaccumulation of EDs in food have been conducted. Therefore, we evaluated the concentration in food of nonylphenol (NP), bisphenol A (BPA) and 17beta-estradiol (E-2), which were freq…
1496	H. T. Tajima, K.: Yamaguchi, M.	2000	Bunseki Kagaku	Development of an analytical method of 17 beta-estradiol in river water by liquid chromatography/tandem mass spectrometry	A sensitive method for the determination of 17 beta -estradiol,estrone and estriol in river water has been developed, based on SPE cartridge extraction and HPLC coupled with negative electron ion spray tandem mass spectrometry(LC/MS/MS) in the multiple reaction monitoring mode(MRM). An internal standard calibration method using a stable isotopic labeled 17 beta -estradiol was employed for quantit…	10.2116/bunsekikagaku.49.843
1500	A. T. Tahar, E. J.: Rowan, N. J.	2018	Science of the Total Environment	Occurrence and geodatabase mapping of three contaminants of emerging concern in receiving water and at effluent from waste water treatment plants - A first overview of the situation in the Republic of Ireland	This constitutes the first study to address occurrence and geodatabase mapping of the anti-inflammatory drug diclofenac (DCL) and the natural (17-beta-estradiol or E2) and synthetic (17-alpha-ethynylestradiol or EE2) estrogenic hormones in Republic of Ireland receiving waters over the period 1999 to 2015. Among these data, 317 samples came from concentration studies, while 205 were from effect-ba…	10.1016/j.scitotenv.2017.11.021
1506	N. S. Tada, M.: Shiraishi, F.: Kamata, Y.	2007	Science of the Total Environment	A field study on serum vitellogenin levels in male Reeves' pond turtles (Chinemys reevesii) from estrogen-contaminated sites and a reference site	To ascertain whether wild male turtles were influenced by environmental estrogens, we examined serum vitellogenin (VTG) levels of male Reeves' pond turtles (Chinemys reevesii) collected from four study sites (A-D) in Kyoto, Japan. Sites A-C, which were impacted by domestic or industrial wastewater and effluents from sewage treatment plants, were chosen as contaminated sites, and site D was intend…	10.1016/j.scitotenv.2007.05.035
1507	M. V. Tabuchi, A.: Dangerfield, N.: Jeffries, S.: Helbing, C. C.: Ross, P. S.	2006	Environmental Health Perspectives	PCB-related alteration of thyroid hormones and thyroid hormone receptor gene expression in free-ranging Harbor seals (Phoca vitulina)	Persistent organic pollutants are environmental contaminants that, because of their lipophilic properties and long half-lives, bioaccumulate within aquatic food webs and often reach high concentrations in marine mammals, such as harbor seals (Phoca vitulina). Exposure to these contaminants has been associated with developmental abnormalities, immunotoxicity, and reproductive impairment in marine …	10.1289/ehp.8661
1509	M. L. N. Tabor, D.: Whelton, A. J.	2014	Environmental Science & Technology	Stormwater Chemical Contamination Caused by Cured-in-Place Pipe (CIPP) Infrastructure Rehabilitation Activities	Cured-in-place pipe (CIPP) is becoming a popular U.S. stormwater culvert rehabilitation method. Several State transportation agencies have reported that CIPP activities can release styrene into stormwater, but no other contaminants have been monitored. CIPPs stormwater contamination potential and that of its condensate waste was characterized. Condensate completely dissolved Daphnia magna within …	10.1021/es5018637
1511	R. L.-C. Taboada-Puig, T. A.: Eibes, G.: Feijoo, G.: Moreira, M. T.: Lema, J. M.	2015	Biotechnology Progress	Continuous removal of endocrine disruptors by versatile peroxidase using a two-stage system	The oxidant Mn3+-malonate, generated by the ligninolytic enzyme versatile peroxidase in a two-stage system, was used for the continuous removal of endocrine disrupting compounds (EDCs) from synthetic and real wastewaters. One plasticizer (bisphenol-A), one bactericide (triclosan) and three estrogenic compounds (estrone, 17-estradiol, and 17-ethinylestradiol) were removed from wastewater at degrad…	10.1002/btpr.2116
1513	S. Y. Tabe, P.: Zhao, X. M.: Hao, C. Y.: Seth, R.: Schweitzer, L.: Jamal, T.	2010	Water Practice and Technology	Occurrence and Removal of PPCPs and EDCs in the Detroit River Watershed	The occurrence of 51 pharmaceuticals and personal care products (PPCPs) and endocrine disrupting compounds (EDCs) in the Detroit River Watershed (DRW) was investigated. Also, the efficiency of local water treatment plants (WTPs) in removing these pollutants was evaluated. Samples were collected from various locations in the DRW, including the discharge of a sewage treatment plant (STP), downstrea…	10.2166/wpt.2010.015
1514	S. P. Tabe, J.: Nowierski, M.: Pileggi, V.: Kleywegt, S.: Yang, P.	2016	Water Practice and Technology	Occurrence, environmental impacts and removal of legacy and emerging contaminants from two wastewater and one water treatment plant in Southern Ontario. Part II: environmental impacts	This is part two of a paper about the potential environmental impacts of treated effluent from a wastewater treatment plant (WWTP) discharging to the Detroit River in Windsor, Ontario, Canada. The WWTP uses conventional activated sludge with nitrification. The assessment was conducted over six months using a variety of established tests, including in vitro cell-based screening assays, as well as …	10.2166/wpt.2016.036
1515	S. P. Tabe, V.: Nowierski, M.: Kleywegt, S.: Yang, P.	2016	Water Practice and Technology	Occurrence, removal, and environmental impacts of emerging contaminants detected in water and wastewater in Southern Ontario-Part I: occurrence and removal	A comprehensive study was conducted at two wastewater treatment plants (WWTPs) and one water treatment plant (WTP) in Windsor, Ontario, Canada. The occurrence of 220 emerging and legacy compounds, their removal efficiencies by the existing treatment processes, and their potential environmental impacts were studied. The results are reported in a two part paper. In this part (I), the occurrence and…	10.2166/wpt.2016.035
[truncated: 2,192 more rows]
